# Supplementary material for: A transcomplementing gene drive provides a flexible platform for laboratory investigation and potential field deployment
Source: Nat Commun. 2020 Jan 17;11:352. doi: 10.1038/s41467-019-13977-7 (PMC6969112; doi:10.1038/s41467-019-13977-7)
Supplement: Supplementary file 3 — Supplementary Data 1 [file 41467_2019_13977_MOESM3_ESM.xlsx]

## Sheet: Fig. 1C - tGD(y,e) vasa - Raw d
F2 Progeny Phenotypical Scoring															F2 Progeny Inheritance Calculation
Cross #	Females						Males						Total Flies Scored		Inheritance rate
	DsRed+	GFP+	Both	None	Total		DsRed+	GFP+	Both	None	Total				Red	Green
1	5	4	15	0	24		4	2	12	0	18		42		0.857143	0.785714
2	4	4	11	0	19		2	4	5	0	11		30		0.733333	0.8
3	3	2	19	0	24		3	4	5	0	12		36		0.833333	0.833333
4	5	7	13	0	25		3	11	17	0	31		56		0.678571	0.857143
5	2	7	12	0	21		5	6	13	0	24		45		0.711111	0.844444
6	5	5	10	0	20		3	2	9	0	14		34		0.794118	0.764706
7	7	8	51	0	66		6	1	27	0	34		100		0.91	0.87
8	5	4	50	0	59		8	2	39	0	49		108		0.944444	0.87963
9	0	3	9	0	12		0	0	11	0	11		23		0.869565	1
10	6	2	42	0	50		8	0	26	0	34		84		0.97619	0.833333
11	5	6	23	0	34		2	4	15	0	21		55		0.818182	0.872727
Sum	47	52	255	0	354		44	36	179	0	259		613		0.829636	0.849185	Average Inheritance
															0.0954033	0.0623156	Standard Deviation

## Sheet: tGD(y,e) nanos - Raw data
Cross #	Females						Males						Total Flies Scored		Inheritance rate
	DsRed+	GFP+	Both	None	Total		DsRed+	GFP+	Both	None	Total				Red	Green
1	3	1	5	0	9		2	0	4	0	6		15		0.933333	0.666667
2	7	6	14	0	27		7	7	22	0	36		63		0.793651	0.777778
3	2	3	10	0	15		5	5	14	0	24		39		0.794872	0.820513
4	7	3	16	0	26		12	6	21	0	39		65		0.861538	0.707692
5	4	7	21	0	32		6	3	15	0	24		56		0.821429	0.821429
6	8	9	22	0	39		1	4	14	0	19		58		0.775862	0.844828
7	4	3	15	0	22		2	7	7	0	16		38		0.736842	0.842105
8	7	9	21	0	37		5	3	10	0	18		55		0.781818	0.781818
9	1	0	9	0	10		2	2	12	0	16		26		0.923077	0.884615
10	1	1	14	1	17		2	3	9	0	14		31		0.83871	0.870968
11	8	0	24	0	32		5	1	18	0	24		56		0.982143	0.767857
12	4	3	16	1	24		6	3	19	0	28		52		0.865385	0.788462
13	2	5	26	0	33		4	3	17	2	26		59		0.830508	0.864407
14	0	1	21	0	22		6	0	19	0	25		47		0.978723	0.87234
15	1	5	22	0	28		0	3	17	0	20		48		0.833333	0.979167
16	4	6	26	1	37		3	3	18	2	26		63		0.809524	0.84127
17	5	4	21	1	31		4	5	18	2	29		60		0.8	0.8
Sum	68	66	303	4	441		72	58	254	6	390		831		0.84475	0.819524	Average Inheritance
															0.0712046	0.0715247	Standard Deviation

## Sheet: Ebony transgene, male germline 
Cross #	Females						Males						Total Flies Scored		Inheritance rate
	DsRed+	GFP+	Both	None	Total		DsRed+	GFP+	Both	None	Total				Red	Green
1	19	0	16	0	35		0	28	0	19	47		82		0.426829	0.536585
2	27	0	43	0	70		0	41	0	16	57		127		0.551181	0.661417
3	18	0	33	0	51		0	29	0	16	45		96		0.53125	0.645833
4	19	0	37	0	56		0	37	0	30	67		123		0.455285	0.601626
5	14	0	26	0	40		0	15	0	14	29		69		0.57971	0.594203
6	21	0	25	0	46		0	35	0	17	52		98		0.469388	0.612245
7	21	0	16	0	37		0	21	0	6	27		64		0.578125	0.578125
8	16	0	25	0	41		0	23	0	9	32		73		0.561644	0.657534
9	12	0	35	0	47		0	53	0	15	68		115		0.408696	0.765217
10	6	0	46	0	52		0	43	0	7	50		102		0.509804	0.872549
11	16	0	25	0	41		0	38	0	20	58		99		0.414141	0.636364
12	15	0	34	0	49		0	40	0	12	52		101		0.485149	0.732673
13	22	0	36	0	58		0	43	0	18	61		119		0.487395	0.663866
14	17	0	41	0	58		0	34	0	8	42		100		0.58	0.75
15	10	0	23	0	33		0	44	0	14	58		91		0.362637	0.736264
Sum	253	0	461	0	714		0	524	0	221	745		1459		0.493416	0.669633	Average Inheritance
															0.0701762	0.0873367	Standard Deviation

## Sheet: St Fig.1B,C vs.  ebony transgen
Test	Randomization Test for a Difference in Means (two-sided)		Sample	Value		Sample	Value
Mean tGD(y,e)-vasa [Green-gRNAs]	0.849185		tGD(y,e)-vasa [Green-gRNAs]	0.785714		Ebony [Green-gRNAs], male germline	0.536585
Mean ebony [Green-gRNAs], male germline	0.669633		tGD(y,e)-vasa [Green-gRNAs]	0.8		Ebony [Green-gRNAs], male germline	0.661417
Difference ebony Green-gRNAs female vs. male germline	0.179551		tGD(y,e)-vasa [Green-gRNAs]	0.833333		Ebony [Green-gRNAs], male germline	0.645833
Randomizations	5000		tGD(y,e)-vasa [Green-gRNAs]	0.857143		Ebony [Green-gRNAs], male germline	0.601626
p-value <	0.0004		tGD(y,e)-vasa [Green-gRNAs]	0.844444		Ebony [Green-gRNAs], male germline	0.594203
			tGD(y,e)-vasa [Green-gRNAs]	0.764706		Ebony [Green-gRNAs], male germline	0.612245
			tGD(y,e)-vasa [Green-gRNAs]	0.87		Ebony [Green-gRNAs], male germline	0.578125
			tGD(y,e)-vasa [Green-gRNAs]	0.87963		Ebony [Green-gRNAs], male germline	0.657534
			tGD(y,e)-vasa [Green-gRNAs]	1		Ebony [Green-gRNAs], male germline	0.765217
			tGD(y,e)-vasa [Green-gRNAs]	0.833333		Ebony [Green-gRNAs], male germline	0.872549
			tGD(y,e)-vasa [Green-gRNAs]	0.872727		Ebony [Green-gRNAs], male germline	0.636364
						Ebony [Green-gRNAs], male germline	0.732673
						Ebony [Green-gRNAs], male germline	0.663866
						Ebony [Green-gRNAs], male germline	0.75
						Ebony [Green-gRNAs], male germline	0.736264
