# Supplementary material for: A transcomplementing gene drive provides a flexible platform for laboratory investigation and potential field deployment
Source: Nat Commun. 2020 Jan 17;11:352. doi: 10.1038/s41467-019-13977-7 (PMC6969112; doi:10.1038/s41467-019-13977-7)
Supplement: Supplementary file 4 — Supplementary Data 2 [file 41467_2019_13977_MOESM4_ESM.xlsx]

## Sheet: Fig. 2E(A)
F2 Progeny Phenotypical Scoring																											F2 Progeny Inheritance Calculation
Cross #	Females														Males										Total Flies Scored		Females (fluorophore count only)					Males (fluorophore count only)					Inheritance rate						Ratio
	w+				w-				w+/w- mosaic				Total		w+				w-				Total
	DsRed+	GFP+	Both	None	DsRed+	GFP+	Both	None	DsRed+	GFP+	Both	None			DsRed+	GFP+	Both	None	DsRed+	GFP+	Both	None					DsRed+	GFP+	Both	None		DsRed+	GFP+	Both	None		Red	Green
1	0	1	6	0	0	0	33	0	0	0	2	0	42		0	0	0	0	0	1	38	0	39		81		0	1	41	0		0	1	38	0		0.975309	1					0.975309
2	0	1	5	0	0	1	21	0	0	0	0	0	28		0	0	0	0	0	1	27	0	28		56		0	2	26	0		0	1	27	0		0.946429	1					0.946429
3	0	0	3	0	1	0	16	0	0	0	0	0	20		0	0	0	0	0	2	11	0	13		33		1	0	19	0		0	2	11	0		0.939394	0.969697					0.96875
4	0	1	1	0	2	5	24	0	0	0	0	0	33		0	0	0	0	1	7	26	0	34		67		2	6	25	0		1	7	26	0		0.80597	0.955224					0.84375
5	0	1	3	0	0	3	24	0	0	0	0	0	31		0	0	0	0	0	0	28	0	28		59		0	4	27	0		0	0	28	0		0.932203	1					0.932203
6	0	0	0	0	4	1	8	0	0	0	0	0	13		0	0	0	0	1	0	12	0	13		26		4	1	8	0		1	0	12	0		0.961538	0.807692					1.19048
7	0	0	4	0	0	3	23	0	0	0	0	0	30		0	0	0	0	0	9	19	0	28		58		0	3	27	0		0	9	19	0		0.793103	1					0.793103
8	0	0	2	0	2	1	26	0	1	0	2	0	34		0	0	0	0	0	2	20	0	22		56		3	1	30	0		0	2	20	0		0.946429	0.946429					1
9	0	0	1	0	0	1	13	0	0	0	0	0	15		0	0	0	0	1	2	10	0	13		28		0	1	14	0		1	2	10	0		0.892857	0.964286					0.925926
10	0	0	2	0	1	1	21	0	0	0	0	0	25		0	0	0	0	3	2	26	0	31		56		1	1	23	0		3	2	26	0		0.946429	0.928571					1.01923
11	0	1	5	0	0	1	20	0	0	0	1	0	28		0	0	0	0	1	1	18	0	20		48		0	2	26	0		1	1	18	0		0.9375	0.979167					0.957447
12	0	0	3	0	4	6	14	0	0	0	1	0	28		0	0	0	0	1	7	21	0	29		57		4	6	18	0		1	7	21	0		0.77193	0.912281					0.846154
13	0	0	1	0	0	1	10	0	0	0	0	0	12		0	0	0	0	0	1	10	0	11		23		0	1	11	0		0	1	10	0		0.913043	1					0.913043
14	0	1	6	0	0	1	24	0	0	0	1	0	33		0	0	0	0	1	3	27	0	31		64		0	2	31	0		1	3	27	0		0.921875	0.984375					0.936508
15	0	0	5	0	0	1	24	0	0	0	0	0	30		0	0	0	0	1	4	21	0	26		56		0	1	29	0		1	4	21	0		0.910714	0.982143					0.927273
16	0	0	4	0	0	2	20	0	0	0	1	0	27		0	0	0	0	0	9	19	0	28		55		0	2	25	0		0	9	19	0		0.8	1					0.8
17	0	0	3	0	0	2	32	0	0	0	1	0	38		1	0	0	0	0	3	42	0	46		84		0	2	36	0		1	3	42	0		0.940476	0.988095					0.951807
18	0	0	0	0	0	3	17	0	0	0	1	0	21		0	0	0	0	2	0	12	0	14		35		0	3	18	0		2	0	12	0		0.914286	0.942857					0.969697
19	0	0	4	0	0	4	15	0	0	0	1	0	24		0	0	0	0	1	0	20	0	21		45		0	4	20	0		1	0	20	0		0.911111	0.977778					0.931818
20	0	0	2	0	0	0	16	0	1	0	1	0	20		0	0	0	0	0	1	19	0	20		40		1	0	19	0		0	1	19	0		0.975	0.975					1
21	0	0	3	0	2	0	24	0	1	2	0	0	32		0	0	0	0	1	3	21	0	25		57		3	2	27	0		1	3	21	0		0.912281	0.929825					0.981132
22	0	2	4	0	6	7	21	0	0	0	0	0	40		0	0	0	0	9	10	21	0	40		80		6	9	25	0		9	10	21	0		0.7625	0.8125					0.938462
23	0	0	9	0	3	11	18	0	0	0	0	0	41		0	0	0	0	6	2	19	0	27		68		3	11	27	0		6	2	19	0		0.808824	0.867647					0.932203
24	0	0	1	0	1	2	18	0	0	0	0	0	22		0	0	0	0	2	0	13	0	15		37		1	2	19	0		2	0	13	0		0.945946	0.918919					1.02941
25	0	0	3	0	1	2	23	0	1	0	0	0	30		0	0	0	0	0	7	17	0	24		54		2	2	26	0		0	7	17	0		0.833333	0.962963					0.865385
26	1	0	1	0	1	3	14	0	0	0	0	0	20		0	0	0	0	2	5	16	0	23		43		2	3	15	0		2	5	16	0		0.813953	0.906977					0.897436
27	0	1	2	0	2	8	18	0	0	0	0	0	31		0	0	0	0	2	5	18	0	25		56		2	9	20	0		2	5	18	0		0.75	0.928571					0.807692
28	0	0	5	0	0	3	29	0	0	0	0	0	37		0	0	0	0	0	1	20	0	21		58		0	3	34	0		0	1	20	0		0.931034	1					0.931034
29	0	0	4	0	0	2	12	0	0	0	0	0	18		0	0	0	0	2	2	14	0	18		36		0	2	16	0		2	2	14	0		0.888889	0.944444					0.941176
30	0	0	0	0	0	3	18	0	0	0	0	0	21		0	0	0	0	0	8	22	0	30		51		0	3	18	0		0	8	22	0		0.784314	1					0.784314
31	0	0	2	0	0	1	19	0	0	0	0	0	22		0	0	0	0	0	3	19	0	22		44		0	1	21	0		0	3	19	0		0.909091	1					0.909091
32	0	1	4	0	0	7	35	0	0	0	0	0	47		0	0	0	0	0	7	29	0	36		83		0	8	39	0		0	7	29	0		0.819277	1					0.819277
33	0	0	4	0	0	1	27	0	0	0	0	0	32		0	0	0	0	1	4	24	0	29		61		0	1	31	0		1	4	24	0		0.918033	0.983607					0.933333
34	0	0	3	0	0	3	20	0	0	0	0	0	26		0	0	0	0	2	5	15	0	22		48		0	3	23	0		2	5	15	0		0.833333	0.958333					0.869565
35	0	0	6	0	0	2	14	0	0	0	0	0	22		0	0	0	0	0	0	11	0	11		33		0	2	20	0		0	0	11	0		0.939394	1					0.939394
36	0	0	3	0	0	1	17	0	0	0	1	0	22		0	0	0	0	1	1	12	0	14		36		0	1	21	0		1	1	12	0		0.944444	0.972222					0.971429
37	0	0	3	0	0	2	21	0	0	0	0	0	26		0	0	0	0	0	4	33	0	37		63		0	2	24	0		0	4	33	0		0.904762	1					0.904762
38	0	0	4	0	0	0	12	0	0	0	0	0	16		0	0	0	0	0	0	15	0	15		31		0	0	16	0		0	0	15	0		1	1					1
39	0	0	2	0	0	1	25	0	0	0	0	0	28		0	0	0	0	0	3	24	0	27		55		0	1	27	0		0	3	24	0		0.927273	1					0.927273
40	0	0	2	0	2	2	9	0	0	0	0	0	15		0	0	0	0	1	1	10	0	12		27		2	2	11	0		1	1	10	0		0.888889	0.888889					1
41	0	0	7	0	2	1	25	0	0	0	1	0	36		0	0	0	0	2	1	16	0	19		55		2	1	33	0		2	1	16	0		0.963636	0.927273					1.03922
42	0	0	0	0	0	2	17	0	0	0	1	0	20		0	0	0	0	0	5	10	0	15		35		0	2	18	0		0	5	10	0		0.8	1					0.8
43	0	0	3	0	0	0	9	0	0	0	0	0	12		0	0	0	0	1	0	19	0	20		32		0	0	12	0		1	0	19	0		1	0.96875					1.03226
44	0	1	1	0	0	0	11	0	0	0	0	0	13		0	0	0	0	0	0	18	0	18		31		0	1	12	0		0	0	18	0		0.967742	1					0.967742
45	0	0	4	0	1	5	18	0	0	0	0	0	28		0	0	0	0	0	6	21	0	27		55		1	5	22	0		0	6	21	0		0.8	0.981818					0.814815
46	0	0	4	0	5	0	30	0	0	0	0	0	39		0	0	0	0	0	0	19	0	19		58		5	0	34	0		0	0	19	0		1	0.913793					1.09434
47	3	1	0	0	0	2	9	0	0	0	0	0	15		0	0	0	0	0	6	16	0	22		37		3	3	9	0		0	6	16	0		0.756757	0.918919					0.823529
48	2	0	1	0	2	1	27	0	0	0	0	0	33		0	0	0	0	1	7	16	0	24		57		4	1	28	0		1	7	16	0		0.859649	0.912281					0.942308
49	1	0	0	0	0	4	19	0	0	0	0	0	24		0	0	0	0	0	3	19	0	22		46		1	4	19	0		0	3	19	0		0.847826	0.978261					0.866667
50	1	0	2	0	0	1	51	0	0	0	1	0	56		0	0	0	0	0	5	48	0	53		109		1	1	54	0		0	5	48	0		0.944954	0.990826					0.953704
51	3	0	8	0	2	11	37	0	0	0	0	0	61		0	0	0	0	0	5	27	0	32		93		5	11	45	0		0	5	27	0		0.827957	0.946237					0.875
52	1	0	0	0	0	2	23	0	0	0	0	0	26		0	0	0	0	0	3	33	0	36		62		1	2	23	0		0	3	33	0		0.919355	0.983871					0.934426
53	0	0	1	0	0	4	19	0	0	0	0	0	24		0	0	0	0	0	6	20	0	26		50		0	4	20	0		0	6	20	0		0.8	1					0.8
54	0	0	7	0	0	10	20	0	0	0	0	0	37		0	0	0	0	0	1	22	0	23		60		0	10	27	0		0	1	22	0		0.816667	1					0.816667
55	0	0	0	0	2	1	21	0	0	0	0	0	24		0	0	0	0	3	3	21	0	27		51		2	1	21	0		3	3	21	0		0.921569	0.901961					1.02174
56	0	0	4	0	0	1	10	0	0	0	1	0	16		0	0	0	0	4	4	16	0	24		40		0	1	15	0		4	4	16	0		0.875	0.9					0.972222
57	1	1	4	0	2	2	49	0	0	1	0	0	60		0	0	0	0	0	2	51	0	53		113		3	4	53	0		0	2	51	0		0.946903	0.973451					0.972727
58	3	0	6	0	0	2	22	0	0	0	0	0	33		2	0	0	0	0	1	31	0	34		67		3	2	28	0		2	1	31	0		0.955224	0.925373					1.03226
59	1	0	6	0	0	2	15	0	0	0	0	0	24		0	0	0	0	1	10	9	0	20		44		1	2	21	0		1	10	9	0		0.727273	0.954545					0.761905
60	0	0	2	0	0	1	15	0	0	0	1	0	19		0	0	0	0	0	3	25	0	28		47		0	1	18	0		0	3	25	0		0.914894	1					0.914894
61	0	0	3	0	0	2	27	0	0	0	0	0	32		0	0	0	0	0	2	31	0	33		65		0	2	30	0		0	2	31	0		0.938462	1					0.938462
62	0	0	2	0	0	0	9	0	0	0	0	0	11		0	0	0	0	2	0	12	0	14		25		0	0	11	0		2	0	12	0		1	0.92					1.08696
63	0	0	3	0	0	0	18	0	0	0	0	0	21		0	0	0	0	0	0	22	0	22		43		0	0	21	0		0	0	22	0		1	1					1
64	0	0	7	0	0	0	29	0	0	0	0	0	36		0	0	0	0	0	0	28	0	28		64		0	0	36	0		0	0	28	0		1	1					1
65	0	0	5	0	6	3	34	0	0	0	0	0	48		0	0	0	0	7	3	23	0	33		81		6	3	39	0		7	3	23	0		0.925926	0.839506					1.10294
66	0	0	1	0	2	0	18	0	0	0	0	0	21		0	0	0	0	2	1	11	0	14		35		2	0	19	0		2	1	11	0		0.971429	0.885714					1.09677
67	0	0	3	0	0	3	6	0	0	0	0	0	12		0	0	0	0	0	3	9	0	12		24		0	3	9	0		0	3	9	0		0.75	1					0.75
68	0	0	1	0	0	1	9	0	0	0	0	0	11		0	0	0	0	0	0	16	0	16		27		0	1	10	0		0	0	16	0		0.962963	1					0.962963
69	0	0	4	0	0	0	31	0	0	0	0	0	35		0	0	0	0	0	2	30	0	32		67		0	0	35	0		0	2	30	0		0.970149	1					0.970149
70	0	0	2	0	1	1	32	0	0	0	0	0	36		0	0	0	0	2	1	30	0	33		69		1	1	34	0		2	1	30	0		0.971014	0.956522					1.01515
71	0	0	3	0	1	1	41	0	0	0	0	0	46		0	0	0	0	0	0	31	0	31		77		1	1	44	0		0	0	31	0		0.987013	0.987013					1
72	0	0	2	0	5	2	24	0	0	0	0	0	33		0	0	0	0	2	5	37	0	44		77		5	2	26	0		2	5	37	0		0.909091	0.909091					1
73	0	0	7	0	0	3	9	0	0	0	0	0	19		0	0	0	0	0	0	11	0	11		30		0	3	16	0		0	0	11	0		0.9	1					0.9
74	0	0	5	0	0	3	5	0	0	0	0	0	13		0	0	0	0	0	6	16	0	22		35		0	3	10	0		0	6	16	0		0.742857	1					0.742857
75	0	0	2	0	0	0	27	0	0	0	0	0	29		0	0	0	0	0	0	17	0	17		46		0	0	29	0		0	0	17	0		1	1					1
76	0	0	1	0	3	0	7	0	0	0	0	0	11		0	0	0	0	0	2	11	0	13		24		3	0	8	0		0	2	11	0		0.916667	0.875					1.04762
77	0	2	3	0	0	3	15	0	0	0	0	0	23		0	0	0	0	0	4	15	0	19		42		0	5	18	0		0	4	15	0		0.785714	1					0.785714
78	0	1	2	0	0	1	36	0	0	0	0	0	40		0	0	0	0	0	1	55	0	56		96		0	2	38	0		0	1	55	0		0.96875	1					0.96875
79	0	1	3	0	0	5	32	0	0	0	0	0	41		0	0	0	0	0	2	41	0	43		84		0	6	35	0		0	2	41	0		0.904762	1					0.904762
80	0	0	1	0	1	1	21	0	0	0	0	0	24		0	0	0	0	2	1	30	0	33		57		1	1	22	0		2	1	30	0		0.964912	0.947368					1.01852
81	0	0	2	0	4	6	34	0	0	0	1	0	47		0	0	0	0	1	12	30	0	43		90		4	6	37	0		1	12	30	0		0.8	0.944444					0.847059
82	0	0	5	0	3	10	34	0	0	0	0	0	52		0	0	0	0	0	11	35	0	46		98		3	10	39	0		0	11	35	0		0.785714	0.969388					0.810526
83	0	0	4	0	0	10	36	0	0	0	3	0	53		0	0	0	0	0	5	32	0	37		90		0	10	43	0		0	5	32	0		0.833333	1					0.833333
84	0	0	7	0	0	4	35	0	0	0	1	0	47		0	0	0	0	3	4	31	0	38		85		0	4	43	0		3	4	31	0		0.905882	0.964706					0.939024
85	0	1	3	0	1	3	31	0	0	0	0	0	39		0	0	0	0	0	5	35	0	40		79		1	4	34	0		0	5	35	0		0.886076	0.987342					0.897436
86	0	2	3	0	7	7	28	0	0	1	0	0	48		0	0	0	0	1	6	28	0	35		83		7	10	31	0		1	6	28	0		0.807229	0.903614					0.893333
87	0	0	3	0	1	5	37	0	0	0	1	0	47		0	0	0	0	0	2	34	0	36		83		1	5	41	0		0	2	34	0		0.915663	0.987952					0.926829
88	0	1	7	0	2	1	39	0	0	0	1	0	51		0	0	0	0	4	5	33	0	42		93		2	2	47	0		4	5	33	0		0.924731	0.935484					0.988506
89	2	0	5	0	0	2	29	0	1	0	0	0	39		0	0	0	0	3	6	40	0	49		88		3	2	34	0		3	6	40	0		0.909091	0.931818					0.97561
Sum	19	21	284	0	85	227	1975	0	5	4	25	0	2645		3	0	0	0	83	286	2030	0	2402		5047		109	252	2284	0		86	286	2030	0		0.894764	0.960796	Average Inheritance
																																					0.0743676	0.0453092	Standard Deviation				Count	%
																																											66	0.741573	>1
																																											9	0.101124	=1
																																											14	0.157303	<1

## Sheet: Fig. 2E(B)
F2 Progeny Phenotypical Scoring																											F2 Progeny Inheritance Calculation
Cross #	Females														Males										Total Flies Scored		Females (fluorophore count only)					Males (fluorophore count only)					Inheritance rate
	w+				w-				w+/w- mosaic				Total		w+				w-				Total
	DsRed+	GFP+	Both	None	DsRed+	GFP+	Both	None	DsRed+	GFP+	Both	None			DsRed+	GFP+	Both	None	DsRed+	GFP+	Both	None					DsRed+	GFP+	Both	None		DsRed+	GFP+	Both	None		Red	Green
1	0	0	5	0	0	0	49	0	0	0	0	0	54		0	0	0	0	1	0	41	0	42		96		0	0	54	0		1	0	41	0		1	0.989583
2	0	0	4	0	0	3	45	0	0	0	0	0	52		0	0	0	0	0	3	50	0	53		105		0	3	49	0		0	3	50	0		0.942857	1
3	1	0	5	0	2	3	40	0	0	1	1	0	53		0	0	0	0	3	0	41	0	44		97		3	4	46	0		3	0	41	0		0.958763	0.938144
4	0	1	6	0	0	3	32	0	0	0	0	0	42		0	0	0	0	0	1	49	0	50		92		0	4	38	0		0	1	49	0		0.945652	1
5	0	0	4	0	0	0	27	0	0	0	0	0	31		0	0	0	0	0	0	47	0	47		78		0	0	31	0		0	0	47	0		1	1
6	0	0	8	0	0	1	54	0	0	0	3	0	66		0	0	0	0	0	0	43	0	43		109		0	1	65	0		0	0	43	0		0.990826	1
7	0	0	7	0	0	0	37	0	0	0	0	0	44		0	0	0	0	0	6	39	0	45		89		0	0	44	0		0	6	39	0		0.932584	1
8	2	0	2	0	0	1	14	0	0	0	0	0	19		0	0	0	0	1	0	6	0	7		26		2	1	16	0		1	0	6	0		0.961538	0.884615
9	0	0	5	0	0	0	29	0	0	0	0	0	34		0	0	0	0	0	0	37	0	37		71		0	0	34	0		0	0	37	0		1	1
10	0	0	3	0	0	0	41	0	0	0	0	0	44		0	0	0	0	0	2	34	0	36		80		0	0	44	0		0	2	34	0		0.975	1
11	0	1	1	0	0	5	19	0	0	0	0	0	26		0	0	0	0	0	3	10	0	13		39		0	6	20	0		0	3	10	0		0.769231	1
12	0	0	2	0	3	5	23	0	0	0	0	0	33		0	0	0	0	0	0	32	0	32		65		3	5	25	0		0	0	32	0		0.923077	0.953846
13	0	0	3	0	0	9	20	0	0	0	0	0	32		0	0	0	0	0	5	20	0	25		57		0	9	23	0		0	5	20	0		0.754386	1
14	0	0	5	0	0	0	38	0	0	0	0	0	43		0	0	0	0	7	0	43	0	50		93		0	0	43	0		7	0	43	0		1	0.924731
15	0	0	5	0	1	7	30	0	0	0	0	0	43		0	0	0	0	1	3	27	0	31		74		1	7	35	0		1	3	27	0		0.864865	0.972973
16	0	0	3	0	1	6	33	0	0	0	0	0	43		0	0	0	0	0	5	27	0	32		75		1	6	36	0		0	5	27	0		0.853333	0.986667
17	0	1	4	0	2	2	35	0	0	0	0	0	44		0	0	0	0	1	0	36	0	37		81		2	3	39	0		1	0	36	0		0.962963	0.962963
18	0	0	3	0	4	5	21	0	0	0	1	0	34		0	0	0	0	5	5	20	0	30		64		4	5	25	0		5	5	20	0		0.84375	0.859375
19	0	0	4	0	0	6	26	0	0	0	0	0	36		0	0	0	0	0	3	28	0	31		67		0	6	30	0		0	3	28	0		0.865672	1
20	2	1	6	0	0	3	28	0	0	0	0	0	40		0	0	0	0	0	1	38	0	39		79		2	4	34	0		0	1	38	0		0.936709	0.974684
21	0	0	8	0	0	5	31	0	0	0	0	0	44		0	0	0	0	0	0	41	0	41		85		0	5	39	0		0	0	41	0		0.941176	1
Sum	5	4	93	0	13	64	672	0	0	1	5	0	857		0	0	0	0	19	37	709	0	765		1622		18	69	770	0		19	37	709	0		0.924875	0.973694	Average Inheritance
																																					0.0730415	0.0407482	Standard Deviation

## Sheet: Fig. 2E(C)
F2 Progeny Phenotypical Scoring																											F2 Progeny Inheritance Calculation
Cross #	Females														Males										Total Flies Scored		Females (fluorophore count only)					Males (fluorophore count only)					Inheritance rate
	w+				w-				w+/w- mosaic				Total		w+				w-				Total
	DsRed+	GFP+	Both	None	DsRed+	GFP+	Both	None	DsRed+	GFP+	Both	None			DsRed+	GFP+	Both	None	DsRed+	GFP+	Both	None					DsRed+	GFP+	Both	None		DsRed+	GFP+	Both	None		Red	Green
1	0	0	2	0	1	3	16	0	0	0	0	0	22		0	0	0	0	0	4	18	0	22		44		1	3	18	0		0	4	18	0		0.840909	0.977273
2	0	0	1	0	0	7	16	0	0	0	0	0	24		0	0	0	0	0	4	20	0	24		48		0	7	17	0		0	4	20	0		0.770833	1
3	0	0	2	0	0	0	22	0	0	0	0	0	24		0	0	0	0	2	0	23	0	25		49		0	0	24	0		2	0	23	0		1	0.959184
4	0	0	1	0	0	3	16	0	0	0	0	0	20		0	0	0	0	1	1	16	0	18		38		0	3	17	0		1	1	16	0		0.894737	0.973684
5	0	1	1	0	0	0	22	0	0	0	0	0	24		0	0	0	0	0	1	28	0	29		53		0	1	23	0		0	1	28	0		0.962264	1
6	0	0	0	0	0	0	26	0	0	0	0	0	26		0	0	0	0	0	1	19	0	20		46		0	0	26	0		0	1	19	0		0.978261	1
7	1	1	2	0	1	1	22	0	0	0	0	0	28		0	0	0	0	3	4	13	0	20		48		2	2	24	0		3	4	13	0		0.875	0.895833
8	0	1	3	0	0	3	22	0	0	0	0	0	29		0	0	0	0	0	2	21	0	23		52		0	4	25	0		0	2	21	0		0.884615	1
9	1	0	0	0	0	0	11	0	0	0	0	0	12		0	0	0	0	1	1	8	0	10		22		1	0	11	0		1	1	8	0		0.954545	0.909091
10	0	0	4	0	2	3	16	0	0	0	0	0	25		0	0	0	0	6	1	11	0	18		43		2	3	20	0		6	1	11	0		0.906977	0.813953
11	0	0	1	0	0	4	20	0	0	0	0	0	25		0	0	0	0	0	4	27	0	31		56		0	4	21	0		0	4	27	0		0.857143	1
12	0	0	5	0	1	2	21	0	0	0	0	0	29		0	0	0	0	0	2	20	0	22		51		1	2	26	0		0	2	20	0		0.921569	0.980392
13	0	0	1	0	3	0	19	0	0	0	0	0	23		0	0	0	0	1	0	25	0	26		49		3	0	20	0		1	0	25	0		1	0.918367
14	0	0	5	0	0	0	32	0	0	0	1	0	38		0	0	0	0	0	0	22	0	22		60		0	0	38	0		0	0	22	0		1	1
15	0	0	1	0	0	5	10	0	0	1	2	0	19		0	0	0	0	0	6	14	0	20		39		0	6	13	0		0	6	14	0		0.692308	1
16	0	0	2	0	0	4	19	0	0	0	0	0	25		0	0	0	0	0	1	21	0	22		47		0	4	21	0		0	1	21	0		0.893617	1
17	0	0	2	1	0	0	26	2	0	0	0	0	31		1	0	0	0	0	0	22	2	25		56		0	0	28	3		1	0	22	2		0.910714	0.892857
18	0	0	3	0	2	4	18	0	0	0	0	0	27		0	0	0	1	2	6	22	0	31		58		2	4	21	0		2	6	22	1		0.810345	0.913793
19	2	1	3	0	0	0	9	0	0	0	0	0	15		0	0	0	0	0	0	13	0	13		28		2	1	12	0		0	0	13	0		0.964286	0.928571
20	0	0	4	0	0	1	30	0	0	0	0	0	35		0	0	0	0	0	0	23	0	23		58		0	1	34	0		0	0	23	0		0.982759	1
21	0	0	0	0	0	0	20	2	0	0	0	0	22		1	0	0	0	0	0	26	0	27		49		0	0	20	2		1	0	26	0		0.959184	0.938776
22	0	0	4	0	0	1	22	0	0	0	2	0	29		0	0	0	0	1	0	23	0	24		53		0	1	28	0		1	0	23	0		0.981132	0.981132
23	2	0	4	0	2	1	24	2	0	0	0	0	35		2	0	0	0	1	2	22	0	27		62		4	1	28	2		3	2	22	0		0.919355	0.854839
Sum	6	4	51	1	12	42	459	6	0	1	5	0	587		4	0	0	1	18	40	457	2	522		1109		18	47	515	7		22	40	457	3		0.911328	0.953815	Average Inheritance
																																					0.0786858	0.0538437	Standard Deviation

## Sheet: Fig. 2E(D)
F2 Progeny Phenotypical Scoring																											F2 Progeny Inheritance Calculation
Cross #	Females														Males										Total Flies Scored		Females (fluorophore count only)					Males (fluorophore count only)					Inheritance rate
	w+				w-				w+/w- mosaic				Total		w+				w-				Total
	DsRed+	GFP+	Both	None	DsRed+	GFP+	Both	None	DsRed+	GFP+	Both	None			DsRed+	GFP+	Both	None	DsRed+	GFP+	Both	None					DsRed+	GFP+	Both	None		DsRed+	GFP+	Both	None		Red	Green
1	1	0	2	1	3	0	12	7	1	0	1	0	28		0	0	0	0	6	0	12	6	24		52		5	0	15	8		6	0	12	6		0.730769	0.519231
2	2	0	3	2	12	0	15	11	0	0	0	0	45		0	0	0	0	7	0	10	6	23		68		14	0	18	13		7	0	10	6		0.720588	0.411765
3	0	0	5	0	11	0	15	10	0	0	1	0	42		0	0	0	0	6	0	9	2	17		59		11	0	21	10		6	0	9	2		0.79661	0.508475
4	0	0	1	2	4	0	11	5	0	0	2	0	25		0	0	0	0	4	0	15	5	24		49		4	0	14	7		4	0	15	5		0.755102	0.591837
5	0	0	1	2	1	0	10	12	0	0	0	0	26		0	0	0	0	1	0	14	15	30		56		1	0	11	14		1	0	14	15		0.482143	0.446429
6	0	0	1	1	2	0	10	15	0	0	0	1	30		0	0	0	0	1	0	12	11	24		54		2	0	11	17		1	0	12	11		0.481481	0.425926
7	10	0	0	10	0	0	13	0	0	0	0	0	33		9	0	0	5	0	1	7	0	22		55		10	0	13	10		9	1	7	5		0.709091	0.381818
8	1	0	0	2	7	0	14	3	0	0	1	0	28		0	0	0	0	0	0	13	14	27		55		8	0	15	5		0	0	13	14		0.654545	0.509091
9	4	0	1	2	0	0	14	14	0	0	0	0	35		0	0	0	0	0	0	14	11	25		60		4	0	15	16		0	0	14	11		0.55	0.483333
10	1	0	2	0	6	0	10	7	0	0	0	0	26		0	0	0	0	10	0	13	8	31		57		7	0	12	7		10	0	13	8		0.736842	0.438596
11	0	0	1	0	4	0	15	9	0	0	1	4	34		0	0	0	0	9	0	18	5	32		66		4	0	17	13		9	0	18	5		0.727273	0.530303
12	0	0	1	0	3	0	8	5	1	0	0	1	19		0	0	0	0	5	0	18	6	29		48		4	0	9	6		5	0	18	6		0.75	0.5625
13	1	0	1	1	0	0	7	8	0	0	0	0	18		0	0	0	0	8	0	10	0	18		36		1	0	8	9		8	0	10	0		0.75	0.5
14	0	0	6	5	0	0	16	10	0	0	0	0	37		0	0	0	0	0	0	18	15	33		70		0	0	22	15		0	0	18	15		0.571429	0.571429
15	0	0	5	22	0	0	14	0	0	0	0	0	41		0	0	0	0	0	0	15	15	30		71		0	0	19	22		0	0	15	15		0.478873	0.478873
16	0	0	2	0	0	0	16	0	0	0	0	0	18		0	0	0	0	0	0	16	14	30		48		0	0	18	0		0	0	16	14		0.708333	0.708333
17	0	0	2	1	9	0	13	0	0	0	1	0	26		0	0	0	0	2	0	10	2	14		40		9	0	16	1		2	0	10	2		0.925	0.65
18	0	0	2	1	1	0	9	3	0	0	0	0	16		0	0	0	0	2	0	13	1	16		32		1	0	11	4		2	0	13	1		0.84375	0.75
19	0	0	6	12	0	0	14	0	0	0	0	5	37		0	0	0	0	0	0	16	15	31		68		0	0	20	17		0	0	16	15		0.529412	0.529412
20	1	0	0	10	0	0	10	0	0	0	1	0	22		0	0	0	15	0	0	14	0	29		51		1	0	11	10		0	0	14	15		0.509804	0.490196
21	0	0	1	1	0	0	6	1	0	0	0	0	9		0	0	0	0	0	0	8	3	11		20		0	0	7	2		0	0	8	3		0.75	0.75
22	0	0	1	1	2	0	3	4	0	0	0	0	11		0	0	0	0	1	0	4	8	13		24		2	0	4	5		1	0	4	8		0.458333	0.333333
23	1	0	1	2	4	0	13	7	1	0	1	0	30		0	0	0	0	1	0	12	1	14		44		6	0	15	9		1	0	12	1		0.772727	0.613636
Sum	22	0	45	78	69	0	268	131	3	0	9	11	636		9	0	0	20	63	1	291	163	547		1183		94	0	322	220		72	1	291	183		0.669222	0.529762	Average Inheritance
																																					0.132659	0.109891	Standard Deviation

## Sheet: Supp. Fig. 2
F2 Progeny Phenotypical Scoring																											F2 Progeny Inheritance Calculation
Cross #	Females														Males										Total Flies Scored		Females (fluorophore count only)					Males (fluorophore count only)					Inheritance rate
	w+				w-				w+/w- mosaic				Total		w+				w-				Total
	DsRed+	GFP+	Both	None	DsRed+	GFP+	Both	None	DsRed+	GFP+	Both	None			DsRed+	GFP+	Both	None	DsRed+	GFP+	Both	None					DsRed+	GFP+	Both	None		DsRed+	GFP+	Both	None		Red	Green
1	0	1	5	0	0	2	35	0	0	0	0	0	43		0	0	0	0	0	6	38	0	44		87		0	3	40	0		0	6	38	0		0.896552	1
2	0	2	3	0	0	6	25	0	0	0	0	0	36		0	0	0	0	0	10	26	0	36		72		0	8	28	0		0	10	26	0		0.75	1
3	0	0	1	0	0	0	27	0	0	0	0	0	28		0	0	0	0	0	0	24	0	24		52		0	0	28	0		0	0	24	0		1	1
4	1	0	2	0	0	0	29	0	0	0	1	0	33		0	0	0	0	1	0	24	0	25		58		1	0	32	0		1	0	24	0		1	0.965517
5	0	0	3	0	6	0	31	0	0	0	1	0	41		0	0	0	0	5	0	36	0	41		82		6	0	35	0		5	0	36	0		1	0.865854
6	0	2	3	0	0	0	30	0	0	0	0	0	35		0	0	0	0	0	5	31	0	36		71		0	2	33	0		0	5	31	0		0.901408	1
7	1	0	4	0	10	0	33	0	0	0	0	0	48		0	0	0	0	12	0	27	0	39		87		11	0	37	0		12	0	27	0		1	0.735632
8	0	0	6	0	0	3	44	0	0	0	0	0	53		0	0	0	0	0	1	30	0	31		84		0	3	50	0		0	1	30	0		0.952381	1
9	0	0	6	0	0	3	46	0	0	0	3	0	58		0	0	0	0	0	1	34	0	35		93		0	3	55	0		0	1	34	0		0.956989	1
10	0	0	2	0	0	2	48	0	0	0	0	0	52		0	0	0	0	0	2	51	0	53		105		0	2	50	0		0	2	51	0		0.961905	1
11	0	0	6	0	0	0	49	0	0	0	0	0	55		0	0	0	0	0	0	45	0	45		100		0	0	55	0		0	0	45	0		1	1
12	0	0	6	0	0	2	56	0	0	0	1	0	65		0	0	0	0	0	1	51	0	52		117		0	2	63	0		0	1	51	0		0.974359	1
13	0	0	4	0	0	3	44	0	0	0	2	0	53		0	0	0	0	0	3	31	0	34		87		0	3	50	0		0	3	31	0		0.931034	1
14	2	0	3	0	0	0	37	0	0	0	0	0	42		0	0	0	0	0	1	27	0	28		70		2	0	40	0		0	1	27	0		0.985714	0.971429
15	1	2	6	0	1	1	33	0	0	0	0	0	44		0	0	0	0	0	1	32	0	33		77		2	3	39	0		0	1	32	0		0.948052	0.974026
16	0	1	3	0	0	4	20	0	0	0	0	0	28		0	0	0	0	0	2	33	0	35		63		0	5	23	0		0	2	33	0		0.888889	1
17	0	0	5	0	3	0	20	0	0	0	0	0	28		0	0	0	0	2	0	33	0	35		63		3	0	25	0		2	0	33	0		1	0.920635
18	1	2	8	0	0	0	40	0	0	0	0	0	51		0	0	0	0	0	0	39	0	39		90		1	2	48	0		0	0	39	0		0.977778	0.988889
19	0	3	5	0	0	6	42	0	0	0	0	0	56		0	0	0	0	0	5	56	0	61		117		0	9	47	0		0	5	56	0		0.880342	1
20	1	0	5	0	0	0	54	0	0	0	0	0	60		0	0	0	0	0	0	47	0	47		107		1	0	59	0		0	0	47	0		1	0.990654
21	0	0	5	0	0	2	30	0	0	0	0	0	37		0	0	0	0	0	6	40	0	46		83		0	2	35	0		0	6	40	0		0.903614	1
22	0	2	7	0	0	2	32	0	0	0	1	0	44		0	0	0	0	0	0	45	0	45		89		0	4	40	0		0	0	45	0		0.955056	1
23	0	0	4	0	0	0	28	0	0	0	0	0	32		0	0	0	0	0	0	29	0	29		61		0	0	32	0		0	0	29	0		1	1
24	0	0	3	0	0	0	18	0	0	0	0	0	21		0	0	0	0	0	0	19	0	19		40		0	0	21	0		0	0	19	0		1	1
25	0	1	2	0	0	0	18	0	0	0	0	0	21		0	0	0	0	0	0	20	0	20		41		0	1	20	0		0	0	20	0		0.97561	1
26	0	0	1	0	0	2	16	0	0	0	0	0	19		0	0	0	0	0	5	18	0	23		42		0	2	17	0		0	5	18	0		0.833333	1
27	0	0	3	0	0	0	26	0	0	0	0	0	29		0	0	0	0	0	5	19	0	24		53		0	0	29	0		0	5	19	0		0.90566	1
28	1	0	3	0	0	0	46	0	0	0	0	0	50		0	0	0	0	0	0	43	0	43		93		1	0	49	0		0	0	43	0		1	0.989247
29	0	0	7	0	0	0	33	0	0	0	0	0	40		0	0	0	0	0	0	38	0	38		78		0	0	40	0		0	0	38	0		1	1
30	0	0	6	0	0	0	37	0	0	2	2	0	47		0	0	0	0	0	7	34	0	41		88		0	2	45	0		0	7	34	0		0.897727	1
31	2	1	5	0	0	2	40	0	0	0	0	0	50		0	0	0	0	0	0	46	0	46		96		2	3	45	0		0	0	46	0		0.96875	0.979167
Sum	10	17	132	0	20	40	1067	0	0	2	11	0	1299		0	0	0	0	20	61	1066	0	1147		2446		30	59	1210	0		20	61	1066	0		0.949844	0.980034	Average Inheritance
																																					0.0594414	0.0533125	Standard Deviation

## Sheet: Supp. Fig. 3(A)
F2 Progeny Phenotypical Scoring																											F2 Progeny Inheritance Calculation
Cross #	Females														Males										Total Flies Scored		Females (fluorophore count only)					Males (fluorophore count only)					Inheritance rate
	w+				w-				w+/w- mosaic				Total		w+				w-				Total
	DsRed+	GFP+	Both	None	DsRed+	GFP+	Both	None	DsRed+	GFP+	Both	None			DsRed+	GFP+	Both	None	DsRed+	GFP+	Both	None					DsRed+	GFP+	Both	None		DsRed+	GFP+	Both	None		Red	Green
1	2	0	2	0	0	2	9	0	0	0	0	0	15		0	0	0	0	3	0	12	0	15		30		2	2	11	0		3	0	12	0		0.933333	0.833333
2	0	0	2	0	0	1	15	0	0	0	0	0	18		0	0	0	0	0	2	12	0	14		32		0	1	17	0		0	2	12	0		0.90625	1
3	0	0	8	0	2	2	30	0	0	0	0	0	42		0	0	0	0	4	2	28	0	34		76		2	2	38	0		4	2	28	0		0.947368	0.921053
4	0	0	3	0	0	0	16	0	0	0	0	0	19		0	0	0	0	1	4	19	0	24		43		0	0	19	0		1	4	19	0		0.906977	0.976744
5	0	0	2	0	0	1	18	0	0	0	0	0	21		0	0	0	0	0	0	19	0	19		40		0	1	20	0		0	0	19	0		0.975	1
6	1	0	3	0	5	0	28	0	0	0	0	0	37		1	0	0	0	3	1	21	0	26		63		6	0	31	0		4	1	21	0		0.984127	0.84127
7	0	0	5	0	4	3	22	0	0	0	0	0	34		0	0	0	0	1	3	21	0	25		59		4	3	27	0		1	3	21	0		0.898305	0.915254
8	3	2	2	0	1	3	60	0	0	0	0	0	71		0	0	0	0	2	2	39	0	43		114		4	5	62	0		2	2	39	0		0.938596	0.947368
9	0	0	7	0	0	0	19	0	0	0	0	0	26		0	0	0	0	0	0	19	0	19		45		0	0	26	0		0	0	19	0		1	1
10	0	0	0	0	0	0	18	0	0	0	0	0	18		0	0	0	0	0	0	18	0	18		36		0	0	18	0		0	0	18	0		1	1
11	0	0	2	0	4	2	27	0	0	0	0	0	35		0	0	0	0	2	3	30	0	35		70		4	2	29	0		2	3	30	0		0.928571	0.914286
12	0	0	0	0	0	1	12	0	0	0	0	0	13		0	0	0	0	0	0	11	0	11		24		0	1	12	0		0	0	11	0		0.958333	1
13	0	1	1	0	0	1	13	0	0	0	0	0	16		0	0	0	0	0	1	15	0	16		32		0	2	14	0		0	1	15	0		0.90625	1
14	0	1	2	0	2	0	16	0	0	0	0	0	21		0	0	0	0	0	1	17	0	18		39		2	1	18	0		0	1	17	0		0.948718	0.948718
15	0	0	1	0	0	1	14	0	0	0	0	0	16		0	0	0	0	0	0	15	0	15		31		0	1	15	0		0	0	15	0		0.967742	1
16	0	0	0	0	0	0	11	0	0	0	0	0	11		0	0	0	0	0	1	11	0	12		23		0	0	11	0		0	1	11	0		0.956522	1
17	0	0	0	0	0	0	12	0	0	0	0	0	12		0	0	0	0	0	1	11	0	12		24		0	0	12	0		0	1	11	0		0.958333	1
18	0	0	1	0	0	0	8	0	0	0	0	0	9		0	0	0	0	0	0	9	0	9		18		0	0	9	0		0	0	9	0		1	1
19	0	0	0	0	0	0	12	0	0	0	0	0	12		0	0	0	0	0	0	11	0	11		23		0	0	12	0		0	0	11	0		1	1
20	0	0	1	0	0	2	15	0	0	0	0	0	18		0	0	0	0	1	0	14	0	15		33		0	2	16	0		1	0	14	0		0.939394	0.969697
21	0	1	7	0	0	0	37	0	0	0	0	0	45		0	0	0	0	0	0	35	0	35		80		0	1	44	0		0	0	35	0		0.9875	1
22	1	0	9	0	4	7	21	0	0	0	0	0	42		0	0	0	0	5	3	42	0	50		92		5	7	30	0		5	3	42	0		0.891304	0.891304
23	0	0	4	0	0	5	32	0	0	0	0	0	41		0	0	0	0	1	4	51	0	56		97		0	5	36	0		1	4	51	0		0.907216	0.989691
24	0	0	5	0	3	1	35	0	0	0	0	0	44		0	0	0	0	2	5	31	0	38		82		3	1	40	0		2	5	31	0		0.926829	0.939024
25	0	0	4	0	5	5	21	0	0	0	0	0	35		0	0	0	0	4	7	31	0	42		77		5	5	25	0		4	7	31	0		0.844156	0.883117
26	0	0	6	0	1	1	36	0	0	0	0	0	44		0	0	0	0	0	1	38	0	39		83		1	1	42	0		0	1	38	0		0.975904	0.987952
27	0	0	6	0	2	0	36	0	0	0	0	0	44		0	0	0	0	5	2	43	0	50		94		2	0	42	0		5	2	43	0		0.978723	0.925532
28	1	0	12	0	3	0	24	0	0	0	0	0	40		2	0	0	0	3	0	25	0	30		70		4	0	36	0		5	0	25	0		1	0.871429
29	0	0	3	0	1	2	26	0	0	0	0	0	32		0	0	0	0	1	3	40	0	44		76		1	2	29	0		1	3	40	0		0.934211	0.973684
30	0	0	1	0	0	5	30	0	0	0	0	0	36		0	0	0	0	0	5	48	0	53		89		0	5	31	0		0	5	48	0		0.88764	1
31	0	0	5	0	0	2	18	0	0	0	0	0	25		0	0	0	0	0	0	12	0	12		37		0	2	23	0		0	0	12	0		0.945946	1
Sum	8	5	104	0	37	47	691	0	0	0	0	0	892		3	0	0	0	38	51	748	0	840		1732		45	52	795	0		41	51	748	0		0.946234	0.959015	Average Inheritance
																																					0.039899	0.0518763	Standard Deviation

## Sheet: Supp. Fig. 3(B)
F2 Progeny Phenotypical Scoring																											F2 Progeny Inheritance Calculation
Cross #	Females														Males										Total Flies Scored		Females (fluorophore count only)					Males (fluorophore count only)					Inheritance rate
	w+				w-				w+/w- mosaic				Total		w+				w-				Total
	DsRed+	GFP+	Both	None	DsRed+	GFP+	Both	None	DsRed+	GFP+	Both	None			DsRed+	GFP+	Both	None	DsRed+	GFP+	Both	None					DsRed+	GFP+	Both	None		DsRed+	GFP+	Both	None		Red	Green
1	0	1	1	0	1	4	25	0	0	1	0	0	33		0	0	0	0	0	0	32	0	32		65		1	6	26	0		0	0	32	0		0.907692	0.984615
2	0	1	5	0	3	3	20	0	0	0	0	0	32		0	0	0	0	4	2	19	0	25		57		3	4	25	0		4	2	19	0		0.894737	0.877193
3	0	2	5	0	0	0	36	0	0	0	2	0	45		0	0	0	0	4	0	46	0	50		95		0	2	43	0		4	0	46	0		0.978947	0.957895
4	0	0	3	0	0	6	28	0	0	0	1	0	38		0	0	0	0	0	17	32	0	49		87		0	6	32	0		0	17	32	0		0.735632	1
5	2	0	0	0	0	1	23	0	0	0	0	0	26		0	0	0	0	0	2	31	0	33		59		2	1	23	0		0	2	31	0		0.949153	0.966102
6	2	0	0	0	0	5	38	0	0	1	0	0	46		0	0	0	0	4	4	26	0	34		80		2	6	38	0		4	4	26	0		0.875	0.925
7	0	0	4	0	0	0	18	0	0	0	0	0	22		0	0	0	0	4	2	19	0	25		47		0	0	22	0		4	2	19	0		0.957447	0.914894
8	0	0	2	0	1	1	14	0	0	0	0	0	18		0	0	0	0	1	1	15	0	17		35		1	1	16	0		1	1	15	0		0.942857	0.942857
9	3	0	3	0	0	2	37	0	0	0	0	0	45		0	0	0	0	0	3	41	0	44		89		3	2	40	0		0	3	41	0		0.94382	0.966292
10	3	1	4	0	6	0	16	0	0	0	0	0	30		0	0	0	0	7	1	39	0	47		77		9	1	20	0		7	1	39	0		0.974026	0.792208
11	0	0	3	0	0	0	21	0	0	0	0	0	24		2	0	0	0	2	4	24	0	32		56		0	0	24	0		4	4	24	0		0.928571	0.928571
12	0	0	3	0	7	4	31	0	0	0	2	0	47		0	0	0	0	10	3	31	0	44		91		7	4	36	0		10	3	31	0		0.923077	0.813187
13	0	0	1	0	7	1	11	0	0	0	0	0	20		0	0	0	0	0	2	18	0	20		40		7	1	12	0		0	2	18	0		0.925	0.825
14	0	0	3	0	2	0	21	0	0	0	0	0	26		0	0	0	0	4	0	20	0	24		50		2	0	24	0		4	0	20	0		1	0.88
15	0	0	1	0	0	0	23	0	0	0	0	0	24		0	0	0	0	4	0	20	0	24		48		0	0	24	0		4	0	20	0		1	0.916667
16	0	1	2	0	3	4	17	0	0	0	0	0	27		0	0	0	0	2	3	32	0	37		64		3	5	19	0		2	3	32	0		0.875	0.921875
17	0	0	4	0	2	2	22	0	1	0	0	0	31		0	0	0	0	4	2	22	0	28		59		3	2	26	0		4	2	22	0		0.932203	0.881356
18	2	0	3	0	0	6	22	0	0	0	0	0	33		0	0	0	0	5	4	32	0	41		74		2	6	25	0		5	4	32	0		0.864865	0.905405
19	3	0	1	0	0	4	32	0	0	0	0	0	40		0	0	0	0	3	3	22	0	28		68		3	4	33	0		3	3	22	0		0.897059	0.911765
20	0	0	1	0	2	4	19	0	0	0	0	0	26		0	0	0	0	3	4	29	0	36		62		2	4	20	0		3	4	29	0		0.870968	0.919355
21	0	0	2	0	0	0	32	0	0	0	1	0	35		0	0	0	0	0	0	26	0	26		61		0	0	35	0		0	0	26	0		1	1
22	0	0	3	0	0	4	18	0	0	0	3	0	28		0	0	0	0	3	2	27	0	32		60		0	4	24	0		3	2	27	0		0.9	0.95
23	1	0	0	0	2	3	19	0	0	0	0	0	25		0	0	0	0	3	2	17	0	22		47		3	3	19	0		3	2	17	0		0.893617	0.87234
24	0	0	1	0	4	1	26	0	0	0	0	0	32		0	0	0	0	4	1	30	0	35		67		4	1	27	0		4	1	30	0		0.970149	0.880597
25	2	0	0	0	4	0	22	0	0	0	0	0	28		0	0	0	0	3	0	24	0	27		55		6	0	22	0		3	0	24	0		1	0.836364
26	3	1	2	0	3	4	23	0	0	0	0	0	36		0	0	0	0	2	2	24	0	28		64		6	5	25	0		2	2	24	0		0.890625	0.875
27	3	1	2	0	6	3	30	0	0	0	0	0	45		0	0	0	0	1	4	26	0	31		76		9	4	32	0		1	4	26	0		0.894737	0.868421
28	1	0	1	0	0	5	16	0	0	0	0	0	23		0	0	0	0	0	3	18	0	21		44		1	5	17	0		0	3	18	0		0.818182	0.977273
29	0	1	0	0	1	3	16	0	2	0	0	0	23		0	0	0	0	3	2	21	0	26		49		3	4	16	0		3	2	21	0		0.877551	0.877551
30	4	1	1	0	2	2	27	0	0	0	0	0	37		0	0	0	0	2	6	34	0	42		79		6	3	28	0		2	6	34	0		0.886076	0.898734
Sum	29	10	61	0	56	72	703	0	3	2	9	0	945		2	0	0	0	82	79	797	0	960		1905		88	84	773	0		84	79	797	0		0.9169	0.908884	Average Inheritance
																																					0.058291	0.0536736	Standard Deviation

## Sheet: Supp. Fig. 3(C)
F2 Progeny Phenotypical Scoring																											F2 Progeny Inheritance Calculation
Cross #	Females														Males										Total Flies Scored		Females (fluorophore count only)					Males (fluorophore count only)					Inheritance rate
	w+				w-				w+/w- mosaic				Total		w+				w-				Total
	DsRed+	GFP+	Both	None	DsRed+	GFP+	Both	None	DsRed+	GFP+	Both	None			DsRed+	GFP+	Both	None	DsRed+	GFP+	Both	None					DsRed+	GFP+	Both	None		DsRed+	GFP+	Both	None		Red	Green
1	2	0	5	0	3	4	26	0	0	0	0	0	40		0	0	0	0	2	3	29	0	34		74		5	4	31	0		2	3	29	0		0.905405	0.905405
2	1	2	5	0	0	2	30	0	0	0	1	0	41		0	0	0	0	0	2	45	0	47		88		1	4	36	0		0	2	45	0		0.931818	0.988636
3	2	0	4	0	1	1	28	0	0	0	1	0	37		2	0	0	0	0	1	30	0	33		70		3	1	33	0		2	1	30	0		0.971429	0.928571
4	0	0	2	0	4	3	35	0	0	0	0	0	44		0	0	0	0	4	2	34	0	40		84		4	3	37	0		4	2	34	0		0.940476	0.904762
5	0	0	1	0	1	7	26	0	0	0	3	0	38		0	0	0	0	2	4	31	0	37		75		1	7	30	0		2	4	31	0		0.853333	0.96
6	0	1	4	0	4	0	28	0	0	0	0	0	37		1	0	0	0	4	2	30	0	37		74		4	1	32	0		5	2	30	0		0.959459	0.878378
7	3	3	6	0	0	2	31	0	0	0	0	0	45		0	0	0	0	1	3	32	0	36		81		3	5	37	0		1	3	32	0		0.901235	0.950617
8	0	0	6	0	3	2	30	0	0	0	1	0	42		0	0	0	0	2	3	32	0	37		79		3	2	37	0		2	3	32	0		0.936709	0.936709
9	0	0	5	0	1	4	35	0	0	0	0	0	45		1	0	0	0	0	1	40	0	42		87		1	4	40	0		1	1	40	0		0.942529	0.977011
10	0	1	5	0	1	3	24	0	0	0	0	0	34		0	0	0	0	0	4	35	1	40		74		1	4	29	0		0	4	35	1		0.878378	0.972973
11	0	0	0	0	0	1	14	0	0	0	0	0	15		0	0	0	0	0	0	16	0	16		31		0	1	14	0		0	0	16	0		0.967742	1
12	0	0	0	0	2	2	27	0	0	0	0	0	31		0	0	0	0	2	1	28	1	32		63		2	2	27	0		2	1	28	1		0.936508	0.920635
13	0	2	3	0	2	0	32	0	1	0	0	0	40		3	0	0	0	5	0	35	0	43		83		3	2	35	0		8	0	35	0		0.975904	0.86747
14	0	0	5	0	2	2	30	0	0	0	0	0	39		0	0	0	0	2	0	24	1	27		66		2	2	35	0		2	0	24	1		0.954545	0.924242
15	0	0	5	0	0	0	26	0	0	0	0	0	31		0	0	0	0	2	3	32	0	37		68		0	0	31	0		2	3	32	0		0.955882	0.970588
16	0	1	2	0	3	1	25	0	0	0	2	0	34		2	0	0	0	2	2	43	0	49		83		3	2	29	0		4	2	43	0		0.951807	0.915663
17	0	2	5	0	3	3	24	0	0	0	0	0	37		0	0	0	2	0	7	31	0	40		77		3	5	29	0		0	7	31	2		0.818182	0.935065
18	0	0	5	0	0	0	40	0	0	0	0	0	45		0	0	0	0	5	1	55	0	61		106		0	0	45	0		5	1	55	0		0.990566	0.95283
19	0	1	5	0	2	3	36	0	0	0	0	0	47		0	0	0	0	2	5	40	5	52		99		2	4	41	0		2	5	40	5		0.858586	0.909091
20	1	2	1	0	2	0	21	0	0	0	0	0	27		0	0	0	0	0	1	25	0	26		53		3	2	22	0		0	1	25	0		0.943396	0.943396
21	0	0	5	0	1	2	22	0	0	0	0	0	30		0	0	0	0	1	2	23	0	26		56		1	2	27	0		1	2	23	0		0.928571	0.964286
22	2	1	1	0	0	0	22	0	0	0	0	0	26		0	0	0	0	1	0	23	0	24		50		2	1	23	0		1	0	23	0		0.98	0.94
23	2	1	4	0	1	2	27	0	0	0	0	0	37		0	0	0	0	0	5	29	0	34		71		3	3	31	0		0	5	29	0		0.887324	0.957746
24	0	0	4	0	2	2	23	0	0	0	0	0	31		1	0	0	0	1	0	24	0	26		57		2	2	27	0		2	0	24	0		0.964912	0.929825
25	3	0	0	0	0	4	33	0	0	0	0	0	40		0	0	0	0	0	3	20	0	23		63		3	4	33	0		0	3	20	0		0.888889	0.952381
Sum	16	17	88	0	38	50	695	0	1	0	8	0	913		10	0	0	2	38	55	786	8	899		1812		55	67	791	0		48	55	786	10		0.928943	0.939451	Average Inheritance
																																					0.044183	0.032297	Standard Deviation

## Sheet: Supp. Fig. 3(D)
F2 Progeny Phenotypical Scoring																											F2 Progeny Inheritance Calculation
Cross #	Females														Males										Total Flies Scored		Females (fluorophore count only)					Males (fluorophore count only)					Inheritance rate
	w+				w-				w+/w- mosaic				Total		w+				w-				Total
	DsRed+	GFP+	Both	None	DsRed+	GFP+	Both	None	DsRed+	GFP+	Both	None			DsRed+	GFP+	Both	None	DsRed+	GFP+	Both	None					DsRed+	GFP+	Both	None		DsRed+	GFP+	Both	None		Red	Green
1	2	0	3	1	12	0	22	7	0	0	0	0	47		0	0	0	0	7	0	20	5	32		79		14	0	25	8		7	0	20	5		0.835443	0.56962
2	2	0	2	3	15	0	23	0	0	0	0	0	45		0	0	0	0	9	0	34	0	43		88		17	0	25	3		9	0	34	0		0.965909	0.670455
3	2	1	0	7	0	0	17	19	0	0	0	0	46		0	0	0	0	27	0	0	22	49		95		2	1	17	26		27	0	0	22		0.484211	0.189474
4	1	0	0	4	8	1	21	8	0	0	0	0	43		0	0	0	0	15	0	27	9	51		94		9	1	21	12		15	0	27	9		0.765957	0.521277
5	6	0	0	3	10	0	19	6	0	0	0	0	44		0	0	0	0	19	0	23	5	47		91		16	0	19	9		19	0	23	5		0.846154	0.461538
6	4	0	0	4	0	0	25	16	0	0	0	0	49		0	0	0	0	0	4	22	26	52		101		4	0	25	20		0	4	22	26		0.50495	0.50495
7	7	0	2	2	12	0	23	10	0	0	0	0	56		0	0	0	0	19	0	41	9	69		125		19	0	25	12		19	0	41	9		0.832	0.528
8	0	0	0	2	15	0	26	6	0	0	0	0	49		0	0	0	0	18	0	21	9	48		97		15	0	26	8		18	0	21	9		0.824742	0.484536
9	2	0	0	0	1	0	18	23	0	0	0	0	44		0	0	0	0	0	0	34	18	52		96		3	0	18	23		0	0	34	18		0.572917	0.541667
10	4	0	3	0	17	0	13	0	0	0	0	0	37		0	0	0	0	15	0	10	0	25		62		21	0	16	0		15	0	10	0		1	0.419355
11	0	0	4	0	8	0	15	4	0	0	0	0	31		0	0	0	0	9	0	21	5	35		66		8	0	19	4		9	0	21	5		0.863636	0.606061
12	0	0	0	3	3	0	14	21	0	0	0	0	41		0	0	0	2	8	0	12	12	34		75		3	0	14	24		8	0	12	14		0.493333	0.346667
13	0	0	0	1	3	0	14	16	0	0	0	0	34		0	0	0	0	0	0	13	10	23		57		3	0	14	17		0	0	13	10		0.526316	0.473684
14	0	0	0	2	1	0	12	15	0	0	0	0	30		0	0	0	0	0	0	11	15	26		56		1	0	12	17		0	0	11	15		0.428571	0.410714
15	3	0	0	0	0	0	17	14	0	0	0	0	34		0	0	0	0	1	0	7	16	24		58		3	0	17	14		1	0	7	16		0.482759	0.413793
16	3	0	0	4	0	0	12	10	0	0	0	0	29		0	0	0	0	1	0	22	16	39		68		3	0	12	14		1	0	22	16		0.558824	0.5
17	5	0	0	4	6	0	28	15	0	0	0	0	58		0	0	0	0	5	0	17	26	48		106		11	0	28	19		5	0	17	26		0.575472	0.424528
18	3	0	0	4	10	0	18	15	0	0	0	0	50		0	0	0	0	12	0	20	16	48		98		13	0	18	19		12	0	20	16		0.642857	0.387755
19	3	2	8	0	1	0	28	26	0	0	0	0	68		0	0	0	0	0	0	27	37	64		132		4	2	36	26		0	0	27	37		0.507576	0.492424
20	0	1	5	0	24	0	25	7	0	0	0	0	62		0	0	0	0	15	0	31	14	60		122		24	1	30	7		15	0	31	14		0.819672	0.508197
21	1	0	0	2	4	0	29	24	0	2	0	0	62		0	0	0	0	7	0	24	27	58		120		5	2	29	26		7	0	24	27		0.541667	0.458333
22	0	0	0	2	2	0	21	27	0	0	0	0	52		0	0	0	0	0	0	46	43	89		141		2	0	21	29		0	0	46	43		0.489362	0.475177
Sum	48	4	27	48	152	1	440	289	0	2	0	0	1011		0	0	0	2	187	4	483	340	1016		2027		200	7	467	337		187	4	483	342		0.661924	0.472191	Average Inheritance
																																					0.180821	0.0966491	Standard Deviation

## Sheet: St Fig.1B,C vs. tGFig.2A,E (Cas
Test	Randomization Test for a Difference in Means (two-sided)		Sample	Value		Sample	Value
Mean tGD(y,e)-vasa [Red-Cas9]	0.829545		tGD(y,e)-vasa [Red-Cas9]	0.857		tGD(y,w)-vasa [Red-Cas9]	0.975
Mean tGD(y,w)-vasa [Red-Cas9]	0.894753		tGD(y,e)-vasa [Red-Cas9]	0.733		tGD(y,w)-vasa [Red-Cas9]	0.946
Difference tGD(y,e) - tGD(y,w) [Red-Cas9]	-0.0652074		tGD(y,e)-vasa [Red-Cas9]	0.833		tGD(y,w)-vasa [Red-Cas9]	0.939
Randomizations	5000		tGD(y,e)-vasa [Red-Cas9]	0.679		tGD(y,w)-vasa [Red-Cas9]	0.806
p-value =	0.0084		tGD(y,e)-vasa [Red-Cas9]	0.711		tGD(y,w)-vasa [Red-Cas9]	0.932
			tGD(y,e)-vasa [Red-Cas9]	0.794		tGD(y,w)-vasa [Red-Cas9]	0.962
			tGD(y,e)-vasa [Red-Cas9]	0.91		tGD(y,w)-vasa [Red-Cas9]	0.793
			tGD(y,e)-vasa [Red-Cas9]	0.944		tGD(y,w)-vasa [Red-Cas9]	0.946
			tGD(y,e)-vasa [Red-Cas9]	0.87		tGD(y,w)-vasa [Red-Cas9]	0.893
			tGD(y,e)-vasa [Red-Cas9]	0.976		tGD(y,w)-vasa [Red-Cas9]	0.946
			tGD(y,e)-vasa [Red-Cas9]	0.818		tGD(y,w)-vasa [Red-Cas9]	0.938
						tGD(y,w)-vasa [Red-Cas9]	0.772
						tGD(y,w)-vasa [Red-Cas9]	0.913
						tGD(y,w)-vasa [Red-Cas9]	0.922
						tGD(y,w)-vasa [Red-Cas9]	0.911
						tGD(y,w)-vasa [Red-Cas9]	0.8
						tGD(y,w)-vasa [Red-Cas9]	0.94
						tGD(y,w)-vasa [Red-Cas9]	0.914
						tGD(y,w)-vasa [Red-Cas9]	0.911
						tGD(y,w)-vasa [Red-Cas9]	0.975
						tGD(y,w)-vasa [Red-Cas9]	0.912
						tGD(y,w)-vasa [Red-Cas9]	0.763
						tGD(y,w)-vasa [Red-Cas9]	0.809
						tGD(y,w)-vasa [Red-Cas9]	0.946
						tGD(y,w)-vasa [Red-Cas9]	0.833
						tGD(y,w)-vasa [Red-Cas9]	0.814
						tGD(y,w)-vasa [Red-Cas9]	0.75
						tGD(y,w)-vasa [Red-Cas9]	0.931
						tGD(y,w)-vasa [Red-Cas9]	0.889
						tGD(y,w)-vasa [Red-Cas9]	0.784
						tGD(y,w)-vasa [Red-Cas9]	0.909
						tGD(y,w)-vasa [Red-Cas9]	0.819
						tGD(y,w)-vasa [Red-Cas9]	0.918
						tGD(y,w)-vasa [Red-Cas9]	0.833
						tGD(y,w)-vasa [Red-Cas9]	0.939
						tGD(y,w)-vasa [Red-Cas9]	0.944
						tGD(y,w)-vasa [Red-Cas9]	0.905
						tGD(y,w)-vasa [Red-Cas9]	1
						tGD(y,w)-vasa [Red-Cas9]	0.927
						tGD(y,w)-vasa [Red-Cas9]	0.889
						tGD(y,w)-vasa [Red-Cas9]	0.964
						tGD(y,w)-vasa [Red-Cas9]	0.8
						tGD(y,w)-vasa [Red-Cas9]	1
						tGD(y,w)-vasa [Red-Cas9]	0.968
						tGD(y,w)-vasa [Red-Cas9]	0.8
						tGD(y,w)-vasa [Red-Cas9]	1
						tGD(y,w)-vasa [Red-Cas9]	0.757
						tGD(y,w)-vasa [Red-Cas9]	0.86
						tGD(y,w)-vasa [Red-Cas9]	0.848
						tGD(y,w)-vasa [Red-Cas9]	0.945
						tGD(y,w)-vasa [Red-Cas9]	0.828
						tGD(y,w)-vasa [Red-Cas9]	0.919
						tGD(y,w)-vasa [Red-Cas9]	0.8
						tGD(y,w)-vasa [Red-Cas9]	0.817
						tGD(y,w)-vasa [Red-Cas9]	0.922
						tGD(y,w)-vasa [Red-Cas9]	0.875
						tGD(y,w)-vasa [Red-Cas9]	0.947
						tGD(y,w)-vasa [Red-Cas9]	0.955
						tGD(y,w)-vasa [Red-Cas9]	0.727
						tGD(y,w)-vasa [Red-Cas9]	0.915
						tGD(y,w)-vasa [Red-Cas9]	0.938
						tGD(y,w)-vasa [Red-Cas9]	1
						tGD(y,w)-vasa [Red-Cas9]	1
						tGD(y,w)-vasa [Red-Cas9]	1
						tGD(y,w)-vasa [Red-Cas9]	0.926
						tGD(y,w)-vasa [Red-Cas9]	0.971
						tGD(y,w)-vasa [Red-Cas9]	0.75
						tGD(y,w)-vasa [Red-Cas9]	0.963
						tGD(y,w)-vasa [Red-Cas9]	0.97
						tGD(y,w)-vasa [Red-Cas9]	0.971
						tGD(y,w)-vasa [Red-Cas9]	0.987
						tGD(y,w)-vasa [Red-Cas9]	0.909
						tGD(y,w)-vasa [Red-Cas9]	0.9
						tGD(y,w)-vasa [Red-Cas9]	0.743
						tGD(y,w)-vasa [Red-Cas9]	1
						tGD(y,w)-vasa [Red-Cas9]	0.917
						tGD(y,w)-vasa [Red-Cas9]	0.786
						tGD(y,w)-vasa [Red-Cas9]	0.969
						tGD(y,w)-vasa [Red-Cas9]	0.905
						tGD(y,w)-vasa [Red-Cas9]	0.965
						tGD(y,w)-vasa [Red-Cas9]	0.8
						tGD(y,w)-vasa [Red-Cas9]	0.786
						tGD(y,w)-vasa [Red-Cas9]	0.833
						tGD(y,w)-vasa [Red-Cas9]	0.906
						tGD(y,w)-vasa [Red-Cas9]	0.886
						tGD(y,w)-vasa [Red-Cas9]	0.807
						tGD(y,w)-vasa [Red-Cas9]	0.916
						tGD(y,w)-vasa [Red-Cas9]	0.925
						tGD(y,w)-vasa [Red-Cas9]	0.909

[truncated: 2 more sheets: St Fig.2A,E vs. Fig.S2, St Fig.2A,E vs. Fig.S3]
