# Supplementary material for: A transcomplementing gene drive provides a flexible platform for laboratory investigation and potential field deployment
Source: Nat Commun. 2020 Jan 17;11:352. doi: 10.1038/s41467-019-13977-7 (PMC6969112; doi:10.1038/s41467-019-13977-7)
Supplement: Supplementary file 5 — Supplementary Data 3 [file 41467_2019_13977_MOESM5_ESM.xlsx]

## Sheet: Supp. Fig. 6B (SpCas9)
F2 Progeny Phenotypical Scoring																	F2 Progeny Inheritance Calculation
SpCas9	- TMP	Cross #	Females						Males						Total Flies Scored		Inheritance rate
			DsRed+	GFP+	Both	None	Total		DsRed+	GFP+	Both	None	Total				Red	Green
		1	9	6	0	0	15		4	3	1	0	8		23		0.608696	0.434783
		2	0	1	3	0	4		0	1	9	0	10		14		0.857143	1
		3	0	1	10	0	11		1	2	24	0	27		38		0.921053	0.973684
		4	8	6	22	0	36		4	9	24	0	37		73		0.794521	0.835616
		5	0	0	14	0	14		0	2	15	0	17		31		0.935484	1
		6	0	0	10	0	10		0	0	14	0	14		24		1	1
		7	1	1	6	0	8		3	0	15	0	18		26		0.961538	0.846154
		8	0	5	18	0	23		2	5	34	0	41		64		0.84375	0.96875
		9	0	1	24	0	25		0	4	16	0	20		45		0.888889	1
		10	0	4	41	0	45		0	1	42	0	43		88		0.943182	1
		11	0	0	7	0	7		0	0	10	0	10		17		1	1
		12	0	5	10	0	15		0	5	14	0	19		34		0.705882	1
		13	3	1	21	0	25		0	0	20	0	20		45		0.977778	0.933333
		14	4	2	23	0	29		0	0	27	0	27		56		0.964286	0.928571
		15	0	0	8	0	8		1	2	8	0	11		19		0.894737	0.947368
		16	0	1	16	0	17		0	4	12	0	16		33		0.848485	1
		17	0	0	24	0	24		0	5	32	0	37		61		0.918033	1
		18	0	0	8	0	8		0	0	12	0	12		20		1	1
		19	0	0	4	0	4		0	0	7	0	7		11		1	1
		20	3	1	16	0	20		2	0	28	0	30		50		0.98	0.9
		21	0	0	6	0	6		0	2	8	0	10		16		0.875	1
		22	2	1	15	0	18		1	2	23	0	26		44		0.931818	0.931818
		23	0	0	23	0	23		0	2	21	0	23		46		0.956522	1
		24	0	0	20	0	20		2	0	16	0	18		38		1	0.947368
		25	0	1	22	0	23		0	6	19	0	25		48		0.854167	1
		26	0	3	16	0	19		0	2	22	0	24		43		0.883721	1
		27	0	0	24	0	24		0	2	30	0	32		56		0.964286	1
		28	0	4	18	0	22		0	2	18	0	20		42		0.857143	1
		Sum	30	44	429	0	503		20	61	521	0	602		1105		0.905933	0.951695	Average Inheritance
																	0.0918764	0.111593	Standard Deviation
	+ TMP	Cross #	Females						Males						Total Flies Scored		Inheritance rate
			DsRed+	GFP+	Both	None	Total		DsRed+	GFP+	Both	None	Total				Red	Green
		1	0	0	11	0	11		0	0	11	0	11		22		1	1
		2	0	0	4	0	4		0	0	3	0	3		7		1	1
		3	0	0	8	0	8		0	4	10	0	14		22		0.818182	1
		4	0	0	8	0	8		0	0	7	0	7		15		1	1
		5	0	0	10	0	10		0	0	16	0	16		26		1	1
		6	4	1	6	0	11		0	2	14	0	16		27		0.888889	0.851852
		7	0	0	7	0	7		0	0	11	0	11		18		1	1
		8	0	0	25	0	25		0	2	17	0	19		44		0.954545	1
		9	0	0	19	0	19		0	1	24	0	25		44		0.977273	1
		10	0	0	8	0	8		0	0	4	0	4		12		1	1
		11	0	6	20	0	26		2	8	14	0	24		50		0.72	0.96
		12	0	13	28	0	41		0	0	31	0	31		72		0.819444	1
		13	0	0	10	0	10		0	0	27	0	27		37		1	1
		14	0	8	2	0	10		0	14	16	0	30		40		0.45	1
		15	0	1	14	0	15		1	0	17	0	18		33		0.969697	0.969697
		16	0	4	38	0	42		2	6	51	0	59		101		0.90099	0.980198
		17	8	2	10	0	20		14	3	13	0	30		50		0.9	0.56
		18	0	1	2	0	3		1	0	15	0	16		19		0.947368	0.947368
		19	12	14	37	0	63		8	7	44	0	59		122		0.827869	0.836066
		20	11	6	19	0	36		10	11	37	0	58		94		0.819149	0.776596
		21	14	3	13	0	30		8	2	10	0	20		50		0.9	0.56
		Sum	49	59	299	0	407		46	60	392	0	498		905		0.899686	0.925799	Average Inheritance
																	0.131528	0.137111	Standard Deviation

## Sheet: Supp. Fig. 6B (DD2-SpCas9)
F2 Progeny Phenotypical Scoring																																																	F2 Progeny Inheritance Calculation
DD2-SpCas9	- TMP	Cross #	Females																										Males																		Total Flies Scored		Females (fluorophore count only)
			yellow -												yellow +												Total		yellow -								yellow +								Total
			w+				w-				w+/w- mosaic				w+				w-				w+/w- mosaic						w+				w-				w+				w-
			Red+	GFP+	Both	None	Red+	GFP+	Both	None	Red+	GFP+	Both	None	Red+	GFP+	Both	None	Red+	GFP+	Both	None	Red+	GFP+	Both	None			Red+	GFP+	Both	None	Red+	GFP+	Both	None	Red+	GFP+	Both	None	Red+	GFP+	Both	None					DsRed+
		1	0	0	0	0	0	0	0	0	0	0	0	0	14	17	0	0	0	0	0	0	0	0	0	0	31		13	0	0	0	1	0	2	0	0	0	0	0	0	11	0	0	27		58		14
		2	0	0	0	0	0	0	0	0	0	0	2	0	8	11	0	0	0	0	0	0	0	0	0	0	21		11	0	0	0	3	0	2	0	0	0	0	0	0	5	0	0	21		42		8
		3	0	0	0	0	0	0	0	0	0	0	0	0	20	16	0	0	0	0	0	0	0	0	0	0	36		9	0	0	0	0	0	0	0	0	0	0	0	0	4	0	0	13		49		20
		4	0	0	0	0	0	0	0	0	0	0	5	0	13	20	0	0	0	0	0	0	0	0	0	0	38		10	0	0	0	3	0	5	0	0	0	0	0	0	14	0	0	32		70		13
		5	0	0	0	0	0	0	0	0	0	0	2	0	9	10	0	0	0	0	0	0	0	0	0	0	21		10	0	0	0	0	0	0	0	0	0	0	0	0	13	0	0	23		44		9
		6	0	0	0	0	0	0	0	0	0	0	3	0	4	12	0	0	0	4	0	0	0	0	0	0	23		8	0	0	0	2	0	5	0	0	0	0	0	0	14	0	0	29		52		4
		7	0	0	0	0	0	0	0	0	0	0	2	0	13	5	0	0	0	0	0	0	0	0	0	0	20		13	0	0	0	2	0	1	0	0	0	0	0	0	14	0	0	30		50		13
		8	0	0	0	0	0	0	0	0	0	0	2	0	6	6	0	0	0	2	0	0	0	0	0	0	16		11	0	0	0	2	0	2	0	0	0	0	0	0	9	0	0	24		40		6
		9	0	0	0	0	0	0	0	0	0	0	0	0	3	0	0	0	0	0	0	0	0	0	0	0	3		0	0	0	0	0	0	0	0	0	0	0	0	0	4	0	0	4		7		3
		10	0	0	0	0	0	0	0	0	0	0	5	0	10	9	0	0	0	0	0	0	0	0	0	0	24		12	0	0	0	3	0	2	0	0	0	0	0	0	12	0	0	29		53		10
		11	0	0	0	0	0	0	0	0	0	0	5	0	13	17	0	0	0	0	0	0	0	0	0	0	35		11	0	0	0	0	0	3	0	0	0	0	0	0	24	0	0	38		73		13
		12	0	0	0	0	0	0	0	0	0	0	4	0	22	19	0	0	0	0	0	0	0	0	0	0	45		7	0	0	0	4	0	0	0	0	0	0	0	0	15	0	0	26		71		22
		13	0	0	0	0	0	0	0	0	0	0	1	0	17	16	0	0	0	0	0	0	0	0	0	0	34		6	0	0	0	1	0	3	0	0	0	0	0	0	20	0	0	30		64		17
		14	0	0	0	0	0	0	0	0	0	0	4	0	15	14	0	0	0	0	0	0	0	0	0	0	33		15	0	0	0	4	0	1	0	0	0	0	0	0	12	0	0	32		65		15
		15	0	0	0	0	0	0	0	0	0	0	2	0	16	17	0	0	0	0	0	0	0	0	0	0	35		8	0	0	0	2	0	0	0	0	0	0	0	0	20	0	0	30		65		16
		16	0	0	0	0	0	0	0	0	0	0	1	0	13	15	0	0	0	0	0	0	0	0	0	0	29		6	0	0	0	4	0	0	0	0	0	0	0	0	13	0	0	23		52		13
		17	0	0	0	0	0	0	0	0	0	0	0	0	25	13	0	0	0	0	0	0	0	0	0	0	38		12	0	0	0	1	0	0	0	0	0	0	0	0	14	0	0	27		65		25
		18	0	0	0	0	0	0	0	0	0	0	1	0	21	10	0	0	0	0	0	0	0	0	0	0	32		17	0	0	0	0	0	1	0	0	0	0	0	0	18	0	0	36		68		21
		19	0	0	0	0	0	0	0	0	0	0	0	0	22	18	0	0	0	0	0	0	0	0	0	0	40		13	0	0	0	3	0	0	0	0	0	0	0	0	19	0	0	35		75		22
		20	0	0	0	0	0	0	0	0	0	0	1	0	18	19	0	0	0	0	0	0	0	0	0	0	38		9	0	0	0	1	0	0	0	0	0	0	0	0	15	0	0	25		63		18
		21	0	0	0	0	0	0	0	0	0	0	0	0	14	19	0	0	0	0	0	0	0	0	0	0	33		16	0	0	0	1	0	0	0	0	0	0	0	0	14	0	0	31		64		14
		22	0	0	0	0	0	0	0	0	0	0	0	0	14	23	0	0	0	0	0	0	0	0	0	0	37		11	0	0	0	1	0	0	0	0	0	0	0	0	18	0	0	30		67		14
		23	0	0	0	0	0	0	0	0	0	0	0	0	8	12	0	0	0	0	0	0	0	0	0	0	20		8	0	0	0	0	0	4	0	0	0	0	0	0	7	0	0	19		39		8
		24	0	0	0	0	0	0	0	0	0	0	0	0	15	19	0	0	0	0	0	0	0	0	0	0	34		10	0	0	0	1	0	1	0	0	0	0	0	0	18	0	0	30		64		15
		25	0	0	0	0	0	0	0	0	0	0	1	0	11	18	0	0	0	0	0	0	0	0	0	0	30		9	0	0	0	1	0	0	0	0	0	0	0	0	11	0	0	21		51		11
		26	0	0	0	0	0	0	0	0	0	0	2	0	14	19	0	0	0	0	0	0	0	0	0	0	35		6	0	0	0	0	0	0	0	0	0	0	0	0	12	0	0	18		53		14
		27	0	0	0	0	0	0	0	0	0	0	0	0	18	21	0	0	0	0	0	0	0	0	0	0	39		9	0	0	0	3	0	4	0	0	0	0	0	0	18	0	0	34		73		18
		28	0	0	0	0	0	0	0	0	0	0	0	0	17	14	0	0	0	0	0	0	0	0	0	0	31		17	0	0	0	0	0	0	0	0	0	0	0	0	19	0	0	36		67		17
		29	0	0	0	0	0	0	0	0	0	0	2	0	20	22	0	0	0	0	0	0	0	0	0	0	44		18	0	0	0	4	0	1	0	0	0	0	0	0	15	0	0	38		82		20
		30	0	0	0	0	0	0	0	0	0	0	5	0	14	20	0	0	0	0	0	0	0	0	0	0	39		9	0	0	0	2	0	2	0	0	0	0	0	0	15	0	0	28		67		14
		31	0	0	0	0	0	0	0	0	0	0	0	0	19	11	0	0	0	0	0	0	0	0	0	0	30		9	0	0	0	0	0	0	0	0	0	0	0	0	12	0	0	21		51		19
		32	0	0	0	0	0	0	0	0	0	0	1	0	17	17	0	0	0	0	0	0	0	0	0	0	35		8	0	0	0	0	0	0	0	0	0	0	0	0	12	0	0	20		55		17
		33	0	0	0	0	0	0	0	0	0	0	1	0	16	18	0	0	0	0	0	0	0	0	0	0	35		15	0	0	0	1	0	2	0	0	0	0	0	0	12	0	0	30		65		16
		34	0	0	0	0	0	0	0	0	0	0	0	0	17	16	0	0	0	0	0	0	0	0	0	0	33		15	0	0	0	0	0	0	0	0	0	0	0	0	12	0	0	27		60		17
		35	0	0	0	0	0	0	0	0	0	0	0	0	11	20	0	0	0	0	0	0	0	0	0	0	31		19	0	0	0	0	0	0	0	0	0	0	0	0	15	0	0	34		65		11
		Sum	0	0	0	0	0	0	0	0	0	0	52	0	507	533	0	0	0	6	0	0	0	0	0	0	1098		380	0	0	0	50	0	41	0	0	0	0	0	0	480	0	0	951		2049		507
	+ TMP	Cross #	Females																										Males																		Total Flies Scored		Females (fluorophore count only)
			yellow -												yellow +												Total		yellow -								yellow +								Total
			w+				w-				w+/w- mosaic				w+				w-				w+/w- mosaic						w+				w-				w+				w-
			Red+	GFP+	Both	None	Red+	GFP+	Both	None	Red+	GFP+	Both	None	Red+	GFP+	Both	None	Red+	GFP+	Both	None	Red+	GFP+	Both	None			Red+	GFP+	Both	None	Red+	GFP+	Both	None	Red+	GFP+	Both	None	Red+	GFP+	Both	None					DsRed+
		1	0	0	0	0	0	0	8	0	0	0	0	0	1	1	1	0	3	3	0	0	0	0	0	0	17		0	0	0	0	2	4	9	0	0	0	0	0	0	0	0	0	15		32		4
		2	0	0	0	0	0	0	6	0	0	0	0	0	0	0	0	0	0	1	0	0	2	2	0	0	11		0	0	0	0	2	6	7	0	0	0	0	0	0	0	0	0	15		26		2
		3	0	0	0	0	3	0	6	0	0	0	0	0	3	0	0	0	0	0	0	0	2	2	2	0	18		0	0	0	0	3	3	6	0	0	0	0	0	0	0	0	0	12		30		8
		4	3	0	0	0	0	0	5	0	0	0	0	0	0	0	3	0	0	0	0	0	1	2	0	0	14		1	0	0	0	2	5	15	0	0	0	0	0	0	2	0	0	25		39		4
		5	0	0	0	0	0	0	6	0	0	0	0	0	0	0	0	0	0	2	0	0	0	0	0	0	8		0	0	0	0	0	1	6	0	0	0	0	0	0	0	0	0	7		15		0
		6	0	0	0	0	1	1	1	0	0	0	0	0	0	0	0	0	0	0	0	0	0	2	0	0	5		0	0	0	0	2	1	10	0	0	0	0	0	0	4	0	0	17		22		1
		7	0	0	2	0	2	0	10	0	0	0	0	0	5	4	0	0	0	6	0	0	3	0	0	0	32		2	0	0	0	4	7	9	0	0	0	0	0	0	2	0	0	24		56		10
		8	0	0	1	0	0	2	2	0	0	0	2	0	0	0	0	0	0	1	0	0	2	2	0	0	12		0	0	0	0	4	1	4	0	0	0	0	0	0	0	0	0	9		21		2
		9	0	0	0	0	3	2	3	0	0	0	0	0	0	0	0	0	0	0	0	0	2	2	0	0	12		0	0	0	0	4	3	1	0	0	0	0	0	0	0	0	0	8		20		5
		10	0	1	1	0	0	1	4	0	0	0	0	0	0	0	0	0	0	0	0	0	2	1	0	0	10		0	0	0	0	1	4	5	0	0	0	0	0	0	0	0	0	10		20		2
		11	0	0	0	0	0	0	10	0	0	0	2	0	0	0	0	0	0	1	0	0	1	1	0	0	15		0	0	0	0	1	2	11	0	0	0	0	0	0	0	0	0	14		29		1
		12	0	0	1	0	0	0	6	0	0	0	0	0	2	0	0	0	0	2	0	0	0	0	0	0	11		0	0	0	0	4	2	3	0	0	0	0	0	0	1	0	0	10		21		2
		13	0	0	0	0	0	1	5	0	0	0	0	0	0	0	0	0	0	3	0	0	0	0	0	0	9		0	0	0	0	1	1	5	0	0	0	0	0	0	3	0	0	10		19		0
		14	0	0	1	0	0	0	5	0	0	0	1	0	5	0	0	0	0	4	0	0	0	0	0	0	16		4	0	0	0	0	4	15	0	0	0	0	0	0	0	0	0	23		39		5
		15	0	0	2	0	0	0	4	0	0	0	7	0	0	0	0	0	0	1	0	0	0	0	0	0	14		1	0	0	0	0	2	5	0	0	0	0	0	0	4	0	0	12		26		0
		16	1	0	1	0	0	0	4	0	0	0	6	0	0	0	0	0	0	0	0	0	0	1	0	0	13		0	0	0	0	0	0	9	0	0	0	0	0	0	6	0	0	15		28		1
		17	0	1	1	0	0	0	7	0	0	0	0	0	1	0	0	0	0	0	0	0	0	4	0	0	14		0	0	0	0	2	2	8	0	0	0	0	0	0	0	0	0	12		26		1
		18	0	0	2	0	0	4	11	0	0	0	1	0	0	0	0	0	0	1	0	0	0	0	0	0	19		0	0	0	0	4	2	15	0	0	0	0	0	0	4	0	0	25		44		0
		19	0	0	0	0	0	1	7	0	0	1	1	0	1	0	0	0	0	0	0	0	0	0	0	0	11		0	0	0	0	2	0	11	0	0	0	0	0	0	1	0	0	14		25		1
		20	1	0	1	0	0	2	5	0	0	1	0	0	0	0	0	0	0	0	0	0	0	1	0	0	11		1	0	0	0	1	0	8	0	0	0	0	0	0	1	0	0	11		22		1
		21	0	0	3	0	0	0	5	0	0	0	0	0	1	0	0	0	0	0	0	0	0	2	0	0	11		1	0	0	0	0	0	9	0	0	0	0	0	0	0	0	0	10		21		1
		Sum	5	2	16	0	9	14	120	0	0	2	20	0	19	5	4	0	3	25	0	0	15	22	2	0	283		10	0	0	0	39	50	171	0	0	0	0	0	0	28	0	0	298		581		51
[truncated: 10 more columns]

## Sheet: Supp. Fig. 6C
F2 Progeny Phenotypical Scoring																																																	F2 Progeny Inheritance Calculation
DD2-SpCas9	Day 0 (TMP -)	Cross #	Females																										Males																		Total Flies Scored		Females (fluorophore count only)
			yellow -												yellow +												Total		yellow -												yellow +				Total
			w+				w-				w+/w- mosaic				w+				w-				w+/w- mosaic						w+				w-				w+/w- mosaic				w-
			Red+	GFP+	Both	None	Red+	GFP+	Both	None	Red+	GFP+	Both	None	Red+	GFP+	Both	None	Red+	GFP+	Both	None	Red+	GFP+	Both	None			Red+	GFP+	Both	None	Red+	GFP+	Both	None	Red+	GFP+	Both	None	Red+	GFP+	Both	None					DsRed+
		1	0	0	0	0	0	0	2	0	0	0	3	0	18	24	0	0	0	0	0	0	0	0	0	0	47		25	0	0	0	6	0	1	0	0	0	0	0	0	29	0	0	61		108		18
		2	0	0	0	0	0	0	0	0	0	0	3	0	23	31	0	0	0	2	0	0	0	0	0	0	59		21	0	0	0	2	1	4	0	0	0	0	0	0	28	0	0	56		115		23
		3	0	0	0	0	0	0	0	0	0	0	2	0	14	18	0	0	0	0	0	0	0	0	0	0	34		17	0	0	0	1	0	1	0	0	0	0	0	0	18	0	0	37		71		14
		4	0	0	0	0	0	0	0	0	0	0	2	0	24	20	0	0	0	0	0	0	0	0	0	0	46		12	0	0	0	4	0	1	0	0	0	0	0	0	19	0	0	36		82		24
		5	0	0	0	0	0	0	0	0	0	0	1	0	16	12	0	0	0	0	0	0	0	0	0	0	29		11	0	0	0	0	0	2	0	0	0	0	0	0	12	0	0	25		54		16
		6	0	0	0	0	0	0	0	0	0	0	0	0	13	6	0	0	0	0	0	0	0	0	0	0	19		4	0	0	0	1	0	2	0	0	0	0	0	0	8	0	0	15		34		13
		7	0	0	0	0	0	0	0	0	0	0	3	0	17	15	0	0	0	0	0	0	0	0	0	0	35		11	0	0	0	1	0	3	0	0	0	0	0	0	11	0	0	26		61		17
		8	0	0	0	0	0	0	0	0	0	0	3	0	18	13	0	0	0	0	0	0	0	0	0	0	34		11	0	0	0	1	0	2	0	0	0	0	0	0	12	0	0	26		60		18
		9	0	0	0	0	0	0	0	0	0	0	0	0	21	17	0	0	0	0	0	0	0	0	0	0	38		8	0	0	0	1	0	1	0	0	0	0	0	0	13	0	0	23		61		21
		10	0	0	0	0	0	0	0	0	0	0	0	0	29	35	0	0	0	0	0	0	0	0	3	0	67		28	0	0	0	2	0	4	0	0	0	0	0	0	25	0	0	59		126		29
		11	1	0	0	0	0	0	0	0	0	2	2	0	46	35	0	0	0	0	0	0	0	0	0	0	86		25	0	0	0	4	0	0	0	0	0	0	0	0	34	0	0	63		149		47
		12	0	0	0	0	0	1	0	0	0	0	0	0	33	33	0	0	0	0	0	0	0	2	1	0	70		24	0	0	0	3	1	3	0	0	0	0	0	0	24	0	0	55		125		33
		13	0	0	0	0	0	0	0	0	0	0	0	0	28	27	0	0	0	0	0	0	0	0	1	0	56		10	0	0	0	7	1	3	0	0	0	0	0	0	27	0	0	48		104		28
		14	0	0	0	0	0	0	0	0	0	0	0	0	19	28	0	0	0	0	0	0	0	0	4	0	51		21	0	0	0	4	1	5	0	0	0	0	0	0	18	0	0	49		100		19
		15	0	0	0	0	0	0	0	0	0	0	0	0	39	29	0	0	0	0	0	0	0	4	1	0	73		17	0	0	0	4	0	1	0	0	0	0	0	0	19	0	0	41		114		39
		16	0	0	0	0	0	0	0	0	0	0	0	0	24	27	0	0	0	0	0	0	0	1	4	0	56		12	0	0	0	4	0	5	0	0	0	0	0	0	16	0	0	37		93		24
		17	0	0	0	0	0	0	0	0	0	0	0	0	20	17	0	0	0	2	0	0	1	2	0	0	42		21	0	0	0	2	1	2	0	0	0	0	0	0	14	0	0	40		82		21
		18	0	0	0	0	0	0	0	0	0	0	0	0	17	17	0	0	0	0	0	0	0	1	0	0	35		6	0	0	0	0	0	0	0	0	0	0	0	0	10	0	0	16		51		17
		19	0	0	0	0	0	0	0	0	0	0	0	0	17	20	0	0	0	0	0	0	0	0	2	0	39		11	0	0	0	1	2	2	0	0	0	0	0	0	20	0	0	36		75		17
		Sum	1	0	0	0	0	1	2	0	0	2	19	0	436	424	0	0	0	4	0	0	1	10	16	0	916		295	0	0	0	48	7	42	0	0	0	0	0	0	357	0	0	749		1665		438
	Day 1 (TMP +)	Cross #	Females																										Males																		Total Flies Scored		Females (fluorophore count only)
			yellow -												yellow +												Total		yellow -												yellow +				Total
			w+				w-				w+/w- mosaic				w+				w-				w+/w- mosaic						w+				w-				w+/w- mosaic				w-
			Red+	GFP+	Both	None	Red+	GFP+	Both	None	Red+	GFP+	Both	None	Red+	GFP+	Both	None	Red+	GFP+	Both	None	Red+	GFP+	Both	None			Red+	GFP+	Both	None	Red+	GFP+	Both	None	Red+	GFP+	Both	None	Red+	GFP+	Both	None					DsRed+
		1	0	0	0	0	1	0	0	0	2	1	1	0	4	0	0	0	0	0	0	0	1	6	0	0	16		3	0	0	0	1	0	2	0	0	0	0	0	0	11	0	0	17		33		8
		2	1	0	0	0	0	0	0	0	0	0	0	0	4	3	0	0	0	0	0	0	2	4	0	0	14		4	0	0	0	3	1	1	0	0	0	0	0	0	11	0	0	20		34		7
		3	1	0	0	0	0	0	0	0	0	1	1	0	9	9	0	0	0	0	0	0	0	5	0	0	26		10	0	0	0	2	3	2	0	0	0	0	0	0	1	0	0	18		44		10
		4	0	0	0	0	0	0	0	0	0	0	0	0	5	3	0	0	1	0	0	0	0	0	0	0	9		2	0	0	0	0	0	0	0	0	0	0	0	0	6	0	0	8		17		6
		5	0	0	0	0	0	0	0	0	0	0	1	0	8	4	0	0	0	0	0	0	2	3	0	0	18		6	0	0	0	0	0	0	0	1	0	0	0	0	3	0	0	10		28		10
		6	0	0	0	0	0	0	0	0	0	0	1	0	4	7	0	0	0	0	0	0	0	3	0	0	15		7	0	0	0	0	0	0	0	2	0	0	0	0	3	0	0	12		27		4
		7	0	0	0	0	0	0	0	0	0	0	4	0	6	2	0	0	0	0	0	0	1	6	1	0	20		10	0	0	0	2	0	1	0	0	0	0	0	0	11	0	0	24		44		7
		8	0	0	0	0	0	0	0	0	0	0	1	0	8	3	0	0	0	0	0	0	0	6	0	0	18		10	0	0	0	3	1	0	0	0	0	0	0	0	11	0	0	25		43		8
		9	0	0	0	0	0	0	0	0	0	0	2	0	15	0	0	0	0	0	0	0	3	17	0	0	37		8	0	0	0	3	0	1	0	5	0	0	0	0	12	0	0	29		66		18
		10	0	1	0	0	0	0	0	0	0	0	0	0	6	0	0	0	1	3	0	0	2	4	0	0	17		3	0	0	0	1	0	0	0	0	0	0	0	0	10	0	0	14		31		9
		11	0	0	0	0	0	0	1	0	0	0	0	0	6	1	0	0	1	2	0	0	1	4	0	0	16		4	0	0	0	1	1	2	0	0	0	0	0	0	6	0	0	14		30		8
		12	1	0	0	0	0	0	2	0	0	0	0	0	6	1	0	0	0	0	0	0	0	5	0	0	15		4	0	0	0	2	0	3	0	0	0	0	0	0	14	0	0	23		38		7
		Sum	3	1	0	0	1	0	3	0	2	2	11	0	81	33	0	0	3	5	0	0	12	63	1	0	221		71	0	0	0	18	6	12	0	8	0	0	0	0	99	0	0	214		435		102
	Day 2 (TMP +)	Cross #	Females																										Males																		Total Flies Scored		Females (fluorophore count only)
			yellow -												yellow +												Total		yellow -												yellow +				Total
			w+				w-				w+/w- mosaic				w+				w-				w+/w- mosaic						w+				w-				w+/w- mosaic				w-
			Red+	GFP+	Both	None	Red+	GFP+	Both	None	Red+	GFP+	Both	None	Red+	GFP+	Both	None	Red+	GFP+	Both	None	Red+	GFP+	Both	None			Red+	GFP+	Both	None	Red+	GFP+	Both	None	Red+	GFP+	Both	None	Red+	GFP+	Both	None					DsRed+
		1	0	0	0	0	0	0	0	0	0	0	0	0	5	0	0	0	2	3	0	0	1	2	0	0	13		1	0	0	0	5	2	0	0	1	0	0	0	0	6	0	0	15		28		8
		2	0	0	0	0	0	0	1	0	0	0	0	0	1	0	0	0	1	5	0	0	2	1	2	0	13		0	0	0	0	10	1	1	0	0	0	0	0	0	12	0	0	24		37		4
		3	0	0	0	0	1	1	0	0	0	0	0	0	3	2	0	0	0	6	0	0	2	2	0	0	17		0	0	0	0	2	1	0	0	2	0	0	0	0	8	0	0	13		30		6
		4	0	0	0	0	0	0	0	0	0	0	0	0	0	2	0	0	2	3	0	0	3	0	0	0	10		0	0	0	0	5	1	0	0	0	0	0	0	0	6	0	0	12		22		5
		5	0	0	0	0	0	0	0	0	0	0	0	0	4	2	0	0	1	4	0	0	2	2	0	0	15		2	0	0	0	4	0	0	0	0	0	0	0	0	5	0	0	11		26		7
		6	0	0	0	0	0	0	0	0	0	0	0	0	1	2	0	0	4	4	3	0	1	1	0	0	16		2	0	0	0	4	0	2	0	0	0	0	0	0	4	0	0	12		28		6
		7	0	0	0	0	0	0	0	0	0	0	0	0	1	1	0	0	4	5	0	0	2	0	0	0	13		0	0	0	0	2	1	2	0	0	0	0	0	0	4	0	0	9		22		7
		8	0	0	0	0	1	0	0	0	0	0	0	0	1	1	0	0	7	4	0	0	1	1	0	0	16		2	0	0	0	6	0	1	0	0	0	0	0	0	5	0	0	14		30		10
		9	0	0	0	0	0	0	0	0	0	0	0	0	4	1	0	0	9	5	0	0	4	2	0	0	25		1	0	0	0	3	0	1	0	0	0	0	0	0	7	0	0	12		37		17
		10	0	0	0	0	1	0	0	0	0	0	0	0	0	0	0	0	3	6	0	0	3	3	0	0	16		1	0	0	0	6	1	3	0	0	0	0	0	0	9	0	0	20		36		7
		11	0	0	1	0	1	1	2	0	0	0	0	0	10	1	0	0	3	14	0	0	3	4	0	0	40		3	0	0	0	11	1	0	0	1	0	0	0	0	22	0	0	38		78		17
		12	0	0	1	0	0	0	0	0	0	0	1	0	4	0	0	0	0	4	0	0	2	0	0	0	12		3	0	0	0	4	1	1	0	0	0	0	0	0	7	0	0	16		28		6
		Sum	0	0	2	0	4	2	3	0	0	0	1	0	34	12	0	0	36	63	3	0	26	18	2	0	206		15	0	0	0	62	9	11	0	4	0	0	0	0	95	0	0	196		402		100
	Day 3 (TMP +)	Cross #	Females																										Males																		Total Flies Scored		Females (fluorophore count only)
			yellow -												yellow +												Total		yellow -												yellow +				Total
			w+				w-				w+/w- mosaic				w+				w-				w+/w- mosaic						w+				w-				w+/w- mosaic				w-
			Red+	GFP+	Both	None	Red+	GFP+	Both	None	Red+	GFP+	Both	None	Red+	GFP+	Both	None	Red+	GFP+	Both	None	Red+	GFP+	Both	None			Red+	GFP+	Both	None	Red+	GFP+	Both	None	Red+	GFP+	Both	None	Red+	GFP+	Both	None					DsRed+
		1	0	0	0	0	1	0	2	0	0	0	0	0	1	0	0	0	3	6	0	0	3	0	0	0	16		1	0	0	0	7	0	2	0	0	0	0	0	0	8	0	0	18		34		8
		2	0	0	0	0	0	1	0	0	0	0	0	0	3	1	0	0	4	7	0	0	1	4	0	0	21		1	0	0	0	0	2	2	0	3	0	0	0	0	4	0	0	12		33		8
		3	0	0	0	0	0	0	1	0	0	0	0	0	1	4	0	0	3	3	0	0	1	1	0	0	14		1	0	0	0	3	0	1	0	0	0	0	0	0	5	0	0	10		24		5
		4	1	0	0	0	0	0	2	0	0	0	0	0	1	1	0	0	6	5	0	0	1	2	0	0	19		1	0	0	0	3	0	1	0	2	0	0	0	0	6	0	0	13		32		9
		5	0	0	0	0	0	0	2	0	0	0	0	0	1	0	0	0	0	4	0	0	1	1	0	0	9		1	0	0	0	6	0	0	0	1	0	0	0	0	2	0	0	10		19		2
		6	0	0	0	0	0	0	0	0	0	0	0	0	1	1	0	0	3	1	0	0	3	1	0	0	10		4	0	0	0	4	0	1	0	2	0	0	0	0	6	0	0	17		27		7
		7	1	0	0	0	0	0	0	0	0	0	0	0	1	0	0	0	1	3	0	0	0	1	0	0	7		0	0	0	0	1	0	2	0	2	0	0	0	0	4	0	0	9		16		3
		8	1	0	0	0	0	0	0	0	0	0	0	0	1	2	0	0	6	12	0	0	3	3	0	0	28		0	0	0	0	4	0	1	0	0	0	0	0	0	9	0	0	14		42		11
		9	0	0	0	0	0	0	1	0	0	0	0	0	0	0	0	0	5	9	0	0	2	4	0	0	21		3	0	0	0	1	1	2	0	0	0	0	0	0	11	0	0	18		39		7
		10	1	0	0	0	1	1	0	0	0	0	1	0	3	0	0	0	2	5	0	0	3	2	0	0	19		1	0	0	0	4	0	0	0	0	0	0	0	0	5	0	0	10		29		10
		11	0	0	0	0	1	1	1	0	0	0	0	0	4	3	0	0	3	5	0	0	1	2	0	0	21		2	0	0	0	7	1	0	0	1	0	0	0	0	7	0	0	18		39		9
		12	1	0	0	0	1	2	1	0	0	0	0	0	4	0	0	0	0	4	0	0	0	2	0	0	15		3	0	0	0	0	1	0	0	0	0	0	0	0	4	0	0	8		23		6
		Sum	5	0	0	0	4	5	10	0	0	0	1	0	21	12	0	0	36	64	0	0	19	23	0	0	200		18	0	0	0	40	5	12	0	11	0	0	0	0	71	0	0	157		357		85
	Day 4 (TMP +)	Cross #	Females																										Males																		Total Flies Scored		Females (fluorophore count only)
			yellow -												yellow +												Total		yellow -												yellow +				Total
			w+				w-				w+/w- mosaic				w+				w-				w+/w- mosaic						w+				w-				w+/w- mosaic				w-
			Red+	GFP+	Both	None	Red+	GFP+	Both	None	Red+	GFP+	Both	None	Red+	GFP+	Both	None	Red+	GFP+	Both	None	Red+	GFP+	Both	None			Red+	GFP+	Both	None	Red+	GFP+	Both	None	Red+	GFP+	Both	None	Red+	GFP+	Both	None					DsRed+
		1	0	0	0	0	0	0	0	0	0	0	0	0	0	2	0	0	5	7	0	0	1	2	0	0	17		5	0	0	0	4	0	0	0	0	0	0	0	0	3	0	0	12		29		6
		2	0	0	0	0	0	0	2	0	0	0	1	0	3	4	0	0	4	6	0	0	6	3	0	0	29		0	0	0	0	4	1	0	0	4	0	0	0	0	8	0	0	17		46		13
		3	0	0	0	0	0	0	0	0	0	0	0	0	2	3	0	0	2	2	0	0	1	3	0	0	13		3	0	0	0	3	0	1	0	1	0	0	0	0	8	0	0	16		29		5
		4	0	0	0	0	0	0	0	0	0	0	0	0	0	1	0	0	2	2	0	0	3	0	0	0	8		2	0	0	0	2	0	0	0	0	0	0	0	0	6	0	0	10		18		5
		5	0	0	0	0	0	0	0	0	0	0	0	0	1	0	0	0	3	5	0	0	1	2	0	0	12		3	0	0	0	0	0	0	0	0	0	0	0	0	4	0	0	7		19		5
		6	1	0	0	0	0	1	0	0	0	0	0	0	0	1	0	0	3	2	0	0	0	1	0	0	9		0	0	0	0	3	0	0	0	1	0	0	0	0	3	0	0	7		16		4
		7	1	0	0	0	0	0	1	0	0	0	1	0	0	0	0	0	3	7	0	0	5	1	0	0	19		3	0	0	0	7	0	3	0	0	0	0	0	0	4	0	0	17		36		9
		8	0	0	0	0	0	0	1	0	0	0	0	0	0	0	0	0	1	0	0	0	2	1	0	0	5		2	0	0	0	3	0	0	0	3	0	0	0	0	7	0	0	15		20		3
		9	0	1	0	0	0	0	1	0	0	0	0	0	3	3	0	0	1	1	0	0	0	0	0	0	10		0	0	0	0	0	0	1	0	2	0	0	0	0	3	0	0	6		16		4
		10	0	0	1	0	0	0	1	0	0	0	2	0	6	0	0	0	7	6	0	0	1	2	0	0	26		1	0	0	0	5	2	4	0	2	0	0	0	0	4	0	0	18		44		14
		11	0	0	0	0	3	0	2	0	0	0	0	0	4	1	0	0	0	5	0	0	1	1	0	0	17		1	0	0	0	5	1	0	0	0	0	0	0	0	6	0	0	13		30		8
		Sum	2	1	1	0	3	1	8	0	0	0	4	0	19	15	0	0	31	43	0	0	21	16	0	0	165		20	0	0	0	36	4	9	0	13	0	0	0	0	56	0	0	138		303		76
	Day 5 (TMP +)	Cross #	Females																										Males																		Total Flies Scored		Females (fluorophore count only)
			yellow -												yellow +												Total		yellow -												yellow +				Total
			w+				w-				w+/w- mosaic				w+				w-				w+/w- mosaic						w+				w-				w+/w- mosaic				w-
			Red+	GFP+	Both	None	Red+	GFP+	Both	None	Red+	GFP+	Both	None	Red+	GFP+	Both	None	Red+	GFP+	Both	None	Red+	GFP+	Both	None			Red+	GFP+	Both	None	Red+	GFP+	Both	None	Red+	GFP+	Both	None	Red+	GFP+	Both	None					DsRed+
		1	0	0	1	0	0	1	7	0	0	0	0	0	2	0	0	0	7	0	0	0	0	0	0	0	18		0	0	0	0	5	3	2	0	0	0	0	0	0	3	0	0	13		31		9
		2	1	0	0	0	1	2	5	0	0	0	0	0	2	3	0	0	6	8	0	0	8	3	0	0	39		1	0	0	0	6	3	0	0	0	0	0	0	0	7	0	0	17		56		18
		3	1	0	0	0	0	0	1	0	0	0	0	0	1	1	0	0	0	3	0	0	1	1	0	0	9		0	0	0	0	3	1	0	0	0	0	0	0	0	1	0	0	5		14		3
		4	0	2	0	0	0	0	0	0	0	0	0	0	0	1	0	0	0	0	0	0	2	4	0	0	9		1	0	0	0	2	2	1	0	0	0	0	0	0	4	0	0	10		19		2
		5	1	0	0	0	1	1	0	0	0	0	0	0	2	0	0	0	3	2	0	0	0	1	0	0	11		2	0	0	0	1	0	0	0	0	0	0	0	0	1	0	0	4		15		7
		6	0	0	0	0	0	2	0	0	0	0	0	0	0	0	0	0	0	1	0	0	0	0	0	0	3		0	0	0	0	2	0	1	0	0	0	0	0	0	1	0	0	4		7		0
		7	2	0	0	0	0	1	3	0	0	0	0	0	3	0	0	0	5	4	0	0	2	1	0	0	21		1	0	0	0	2	1	2	0	0	0	0	0	0	3	0	0	9		30		12
		8	2	0	0	0	0	1	1	0	0	0	0	0	1	1	0	0	0	2	0	0	0	0	0	0	8		1	0	0	0	3	3	3	0	2	0	0	0	0	3	0	0	15		23		3
		9	1	0	0	0	1	0	2	0	0	0	0	0	1	1	0	0	4	5	0	0	5	2	0	0	22		2	0	0	0	3	1	1	0	2	0	0	0	0	6	0	0	15		37		12
		10	0	1	0	0	3	0	0	0	0	0	0	0	0	0	0	0	4	6	0	0	1	3	0	0	18		1	0	0	0	2	1	0	0	2	0	0	0	0	4	0	0	10		28		8
		11	0	1	0	0	0	1	1	0	0	0	0	0	3	2	0	0	4	7	0	0	3	2	0	0	24		0	0	0	0	0	3	1	0	2	0	0	0	0	7	0	0	13		37		10
		12	0	0	0	0	1	0	1	0	0	0	0	0	0	3	0	0	4	1	0	0	0	0	0	0	10		0	0	0	0	3	0	0	0	2	0	0	0	0	2	0	0	7		17		5
		Sum	8	4	1	0	7	9	21	0	0	0	0	0	15	12	0	0	37	39	0	0	22	17	0	0	192		9	0	0	0	32	18	11	0	10	0	0	0	0	42	0	0	122		314		89
	Day 6 (TMP +)	Cross #	Females																										Males																		Total Flies Scored		Females (fluorophore count only)
			yellow -												yellow +												Total		yellow -												yellow +				Total
			w+				w-				w+/w- mosaic				w+				w-				w+/w- mosaic						w+				w-				w+/w- mosaic				w-
			Red+	GFP+	Both	None	Red+	GFP+	Both	None	Red+	GFP+	Both	None	Red+	GFP+	Both	None	Red+	GFP+	Both	None	Red+	GFP+	Both	None			Red+	GFP+	Both	None	Red+	GFP+	Both	None	Red+	GFP+	Both	None	Red+	GFP+	Both	None					DsRed+
		1	1	2	0	0	2	0	1	0	0	0	0	0	2	1	0	0	3	9	0	0	2	2	0	0	25		1	0	0	0	2	2	4	0	2	0	0	0	0	4	0	0	15		40		10
		2	1	2	0	0	2	0	0	0	0	0	0	0	5	1	0	0	5	11	0	0	2	3	0	0	32		0	0	0	0	5	7	2	0	0	0	0	0	0	9	0	0	23		55		15
		3	1	0	0	0	2	0	0	0	0	0	0	0	2	6	0	0	1	3	0	0	0	1	0	0	16		0	0	0	0	2	0	2	0	0	0	0	0	0	4	0	0	8		24		6
		4	1	1	0	0	0	0	0	0	0	0	0	0	1	1	0	0	0	0	0	0	0	0	0	0	4		2	0	0	0	4	1	3	0	0	0	0	0	0	3	0	0	13		17		2
		5	0	3	0	0	0	0	0	0	0	0	0	0	0	1	0	0	8	3	0	0	0	1	0	0	16		0	0	0	0	5	1	3	0	0	0	0	0	0	3	0	0	12		28		8
		6	0	2	0	0	0	0	0	0	0	0	0	0	0	0	0	0	1	0	0	0	0	2	0	0	5		1	0	0	0	1	0	1	0	0	0	0	0	0	0	0	0	3		8		1
		7	0	0	0	0	0	0	4	0	0	0	0	0	3	0	0	0	4	4	0	0	2	4	0	0	21		1	0	0	0	7	1	0	0	2	0	0	0	0	7	0	0	18		39		9
		8	0	0	0	0	2	1	2	0	0	0	0	0	3	0	0	0	1	8	0	0	2	0	0	0	19		2	0	0	0	4	2	2	0	0	0	0	0	0	5	0	0	15		34		8
		9	0	0	0	0	0	0	2	0	0	0	0	0	1	0	0	0	2	5	0	0	2	1	0	0	13		5	0	0	0	5	2	2	0	3	0	0	0	0	3	0	0	20		33		5
		Sum	4	10	0	0	8	1	9	0	0	0	0	0	17	10	0	0	25	43	0	0	10	14	0	0	151		12	0	0	0	35	16	19	0	7	0	0	0	0	38	0	0	127		278		64
	Day 7 (TMP +)	Cross #	Females																										Males																		Total Flies Scored		Females (fluorophore count only)
			yellow -												yellow +												Total		yellow -												yellow +				Total
			w+				w-				w+/w- mosaic				w+				w-				w+/w- mosaic						w+				w-				w+/w- mosaic				w-
			Red+	GFP+	Both	None	Red+	GFP+	Both	None	Red+	GFP+	Both	None	Red+	GFP+	Both	None	Red+	GFP+	Both	None	Red+	GFP+	Both	None			Red+	GFP+	Both	None	Red+	GFP+	Both	None	Red+	GFP+	Both	None	Red+	GFP+	Both	None					DsRed+
		1	0	0	0	0	0	3	1	0	0	0	0	0	3	0	0	0	1	3	0	0	0	2	0	0	13		0	0	0	0	0	1	3	0	0	0	0	0	0	3	0	0	7		20		4
		2	0	0	0	0	1	1	1	0	0	0	1	0	0	1	0	0	0	3	0	0	0	0	0	0	8		3	0	0	0	4	0	0	0	0	0	0	0	0	3	0	0	10		18		1
		3	0	0	0	0	2	0	0	0	0	0	0	0	2	4	0	0	2	3	0	0	0	2	0	0	15		1	0	0	0	5	3	0	0	0	0	0	0	0	0	0	0	9		24		6
		4	0	0	0	0	0	0	1	0	0	0	0	0	3	1	0	0	0	3	0	0	0	0	0	0	8		2	0	0	0	0	0	3	0	0	0	0	0	0	0	0	0	5		13		3
		5	0	0	0	0	0	1	0	0	0	0	0	0	2	2	0	0	3	2	0	0	0	1	0	0	11		2	0	0	0	2	1	0	0	0	0	0	0	0	0	0	0	5		16		5
		6	0	0	0	0	0	0	1	0	0	0	0	0	2	0	0	0	4	5	0	0	0	1	0	0	13		1	0	0	0	5	1	0	0	0	0	0	0	0	5	0	0	12		25		6
		7	0	0	0	0	0	0	2	0	0	0	0	0	1	0	0	0	1	2	0	0	1	2	0	0	9		1	0	0	0	3	0	0	0	0	0	0	0	0	2	0	0	6		15		3
		8	0	0	0	0	1	1	2	0	0	0	0	0	3	1	0	0	1	2	0	0	1	1	0	0	13		0	0	0	0	1	4	5	0	0	0	0	0	0	2	0	0	12		25		6
		9	1	0	0	0	0	1	2	0	0	0	0	0	2	0	0	0	1	4	0	0	0	0	0	0	11		0	0	0	0	4	0	1	0	0	0	0	0	0	5	0	0	10		21		4
		10	0	0	0	0	0	1	4	0	0	0	0	0	3	0	0	0	1	10	0	0	3	2	0	0	24		2	0	0	0	9	2	3	0	0	0	0	0	0	7	0	0	23		47		7
		11	1	0	0	0	0	0	1	0	0	0	0	0	2	0	0	0	0	5	0	0	2	1	1	0	13		2	0	0	0	3	0	1	0	1	0	0	0	0	4	0	0	11		24		5
		Sum	2	0	0	0	4	8	15	0	0	0	1	0	23	9	0	0	14	42	0	0	7	12	1	0	138		14	0	0	0	36	12	16	0	1	0	0	0	0	31	0	0	110		248		50
	Day 8 (TMP +)	Cross #	Females																										Males																		Total Flies Scored		Females (fluorophore count only)
			yellow -												yellow +												Total		yellow -												yellow +				Total
			w+				w-				w+/w- mosaic				w+				w-				w+/w- mosaic						w+				w-				w+/w- mosaic				w-
			Red+	GFP+	Both	None	Red+	GFP+	Both	None	Red+	GFP+	Both	None	Red+	GFP+	Both	None	Red+	GFP+	Both	None	Red+	GFP+	Both	None			Red+	GFP+	Both	None	Red+	GFP+	Both	None	Red+	GFP+	Both	None	Red+	GFP+	Both	None					DsRed+
		1	0	0	0	0	0	3	4	0	0	0	0	0	0	0	0	0	2	3	0	0	2	2	0	0	16		0	0	0	0	3	2	1	0	0	0	0	0	0	0	0	0	6		22		4
		2	0	1	0	0	1	0	1	0	0	0	0	0	4	1	0	0	2	6	0	0	0	0	0	0	16		1	0	0	0	5	6	9	0	0	0	0	0	0	8	0	0	29		45		7
		3	0	0	0	0	0	1	0	0	0	0	0	0	1	0	0	0	0	4	0	0	2	2	0	0	10		0	0	0	0	1	0	3	0	0	0	0	0	0	1	0	0	5		15		3
		4	0	0	0	0	1	1	2	0	0	0	0	0	1	0	0	0	3	6	0	0	1	1	0	0	16		0	0	0	0	1	0	4	0	0	0	0	0	0	6	0	0	11		27		6
		5	0	0	0	0	0	0	3	0	0	0	0	0	2	0	0	0	2	4	0	0	2	4	0	0	17		0	0	0	0	3	2	5	0	0	0	0	0	0	4	0	0	14		31		6
		6	0	1	0	0	0	1	5	0	0	1	2	0	7	0	0	0	1	9	0	0	0	2	0	0	29		1	0	0	0	2	2	5	0	0	0	0	0	0	7	0	0	17		46		8
		7	2	0	0	0	1	0	4	0	0	0	0	0	1	2	0	0	2	6	0	0	0	0	0	0	18		1	0	0	0	1	4	11	0	0	0	0	0	0	3	0	0	20		38		6
		8	0	0	0	0	1	1	1	0	0	0	2	0	1	1	0	0	2	3	0	0	2	1	0	0	15		0	0	0	0	3	2	1	0	0	0	0	0	0	6	0	0	12		27		6
		9	0	0	1	0	0	0	1	0	0	0	0	0	0	0	0	0	2	5	0	0	0	0	0	0	9		0	0	0	0	3	6	2	0	0	0	0	0	0	0	0	0	11		20		2
		10	0	0	0	0	0	0	4	0	0	0	5	0	1	0	0	0	2	3	0	0	1	1	0	0	17		0	0	0	0	0	7	8	0	0	0	0	0	0	8	0	0	23		40		4
		11	1	0	0	0	0	0	3	0	0	0	0	0	1	1	0	0	0	10	0	0	0	2	0	0	18		2	0	0	0	7	3	3	0	1	0	0	0	0	8	0	0	24		42		2
		12	0	0	0	0	2	1	3	0	0	0	0	0	2	2	0	0	3	6	0	0	2	1	0	0	22		0	0	0	0	4	4	7	0	0	0	0	0	0	3	0	0	18		40		9
		13	0	0	0	0	0	1	4	0	0		1	0	0	0	0	0	1	5	0	0	2	0	0	0	14		0	0	0	0	7	2	4	0	0	0	0	0	0	6	0	0	19		33		3
		Sum	3	2	1	0	6	9	35	0	0	1	10	0	21	7	0	0	22	70	0	0	14	16	0	0	217		5	0	0	0	40	40	63	0	1	0	0	0	0	60	0	0	209		426		66
	Day 9 (TMP +)	Cross #	Females																										Males																		Total Flies Scored		Females (fluorophore count only)
			yellow -												yellow +												Total		yellow -												yellow +				Total
			w+				w-				w+/w- mosaic				w+				w-				w+/w- mosaic						w+				w-				w+/w- mosaic				w-
			Red+	GFP+	Both	None	Red+	GFP+	Both	None	Red+	GFP+	Both	None	Red+	GFP+	Both	None	Red+	GFP+	Both	None	Red+	GFP+	Both	None			Red+	GFP+	Both	None	Red+	GFP+	Both	None	Red+	GFP+	Both	None	Red+	GFP+	Both	None					DsRed+
		1	0	0	0	0	0	1	5	0	0	0	0	0	0	0	0	0	1	4	0	0	0	0	0	0	11		0	0	0	0	2	3	3	0	0	0	0	0	0	1	0	0	9		20		1
		2	0	0	1	0	0	1	2	0	0	0	2	0	0	0	0	0	1	1	0	0	1	0	0	0	9		1	0	0	0	3	1	5	0	0	0	0	0	0	8	0	0	18		27		2
		3	0	2	1	0	1	0	3	0	1	0	0	0	0	5	0	0	0	0	0	0	1	3	0	0	17		1	0	0	0	1	2	2	0	0	0	0	0	0	3	0	0	9		26		3
		4	0	2	0	0	0	1	3	0	0	0	0	0	2	3	0	0	0	0	0	0	2	1	0	0	14		1	0	0	0	1	2	2	0	0	0	0	0	0	0	0	0	6		20		4
		5	0	0	1	0	2	2	3	0	1	1	1	0	0	0	0	0	0	0	0	0	0	0	0	0	11		1	0	0	0	0	2	7	0	1	0	0	0	0	0	0	0	11		22		3
		6	0	0	1	0	0	0	1	0	0	0	0	0	0	0	0	0	0	4	0	0	0	0	0	0	6		1	0	0	0	2	2	4	0	0	0	0	0	0	2	0	0	11		17		0
		7	2	1	0	0	0	7	10	0	0	3	1	0	0	0	0	0	0	0	0	0	0	0	0	0	24		0	0	0	0	2	4	2	0	0	0	1	0	0	6	0	0	15		39		2
		8	2	0	0	0	0	0	8	0	0	0	3	0	0	3	0	0	1	11	0	0	1	3	0	0	32		0	0	0	0	5	4	17	0	0	0	1	0	0	6	0	0	33		65		4
		9	0	0	0	0	0	0	1	0	0	0	0	0	0	0	0	0	4	7	0	0	0	0	0	0	12		1	0	0	0	4	1	5	0	2	0	0	0	0	5	0	0	18		30		4
		10	1	0	0	0	1	0	5	0	0	0	0	0	0	1	0	0	0	1	0	0	0	0	0	0	9		0	0	0	0	1	4	2	0	0	0	0	0	0	2	0	0	9		18		2
		11	1	0	0	0	1	0	10	0	0	0	3	0	1	1	0	0	1	3	0	0	0	0	0	0	21		2	0	0	0	3	3	15	0	0	0	0	0	0	4	0	0	27		48		4
		12	0	0	4	0	0	3	5	0	0	0	0	0	5	3	0	0	2	6	0	0	0	0	0	0	28		1	0	0	0	5	4	4	0	1	0	0	0	0	13	0	0	28		56		7
		13	4	0	0	0	0	1	5	0	0	0	1	0	1	0	0	0	3	2	0	0	0	1	0	0	18		0	0	0	0	6	1	5	0	0	0	0	0	0	4	0	0	16		34		8
		14	0	0	3	0	0	0	5	0	0	0	0	0	1	1	0	0	5	5	0	0	0	1	0	0	21		0	0	0	0	3	3	8	0	0	0	0	0	0	2	0	0	16		37		6
		15	0	0	0	0	0	3	3	0	0	0	2	0	3	1	0	0	0	5	0	0	1	2	0	0	20		0	0	0	0	4	6	11	0	0	0	0	0	0	4	0	0	25		45		4
		16	0	0	2	0	0	1	3	0	0	0	0	0	2	0	0	0	0	5	0	0	0	0	0	0	13		0	0	0	0	1	2	4	0	0	0	0	0	0	0	0	0	7		20		2
		Sum	10	5	13	0	5	20	72	0	2	4	13	0	15	18	0	0	18	54	0	0	6	11	0	0	266		9	0	0	0	43	44	96	0	4	0	2	0	0	60	0	0	258		524		56
	Day 10 (TMP +)	Cross #	Females																										Males																		Total Flies Scored		Females (fluorophore count only)
			yellow -												yellow +												Total		yellow -												yellow +				Total
			w+				w-				w+/w- mosaic				w+				w-				w+/w- mosaic						w+				w-				w+/w- mosaic				w-
			Red+	GFP+	Both	None	Red+	GFP+	Both	None	Red+	GFP+	Both	None	Red+	GFP+	Both	None	Red+	GFP+	Both	None	Red+	GFP+	Both	None			Red+	GFP+	Both	None	Red+	GFP+	Both	None	Red+	GFP+	Both	None	Red+	GFP+	Both	None					DsRed+
		1	0	0	1	0	0	1	15	0	0	0	0	0	0	0	0	0	1	8	0	0	1	3	0	0	30		0	0	0	0	1	6	8	0	0	0	0	0	0	1	0	0	16		46		2
		2	0	0	1	0	0	3	10	0	0	0	0	0	0	0	0	0	1	8	0	0	1	0	0	0	24		0	0	0	0	0	6	14	0	0	0	0	0	0	1	0	0	21		45		2
		3	0	1	1	0	0	2	3	0	0	0	0	0	1	2	0	0	0	3	0	0	0	0	0	0	13		0	0	0	0	2	2	4	0	0	0	0	0	0	1	0	0	9		22		1
		4	0	0	0	0	0	0	2	0	0	0	0	0	1	0	0	0	1	1	0	0	0	0	0	0	5		1	0	0	0	1	0	2	0	0	0	0	0	0	0	0	0	4		9		2
		5	0	1	2	0	0	4	4	0	0	0	0	0	0	0	0	0	0	1	0	0	0	0	0	0	12		0	0	0	0	2	2	5	0	0	0	0	0	0	0	0	0	9		21		0
		6	0	0	1	0	0	2	7	0	0	0	0	0	0	1	0	0	2	0	0	0	0	0	0	0	13		2	0	0	0	3	4	7	0	0	0	0	0	0	0	0	0	16		29		2
		7	0	0	1	0	0	0	5	0	0	0	0	0	0	0	0	0	0	1	0	0	0	0	0	0	7		0	0	0	0	0	0	11	0	0	0	0	0	0	1	0	0	12		19		0
		8	0	0	1	0	0	0	10	0	0	0	1	0	2	0	0	0	3	5	0	0	0	0	0	0	22		0	0	0	0	2	6	14	0	0	0	0	0	0	1	0	0	23		45		5
		9	0	0	2	0	0	2	3	0	0	0	0	0	0	0	0	0	0	0	0	0	1	0	0	0	8		0	0	0	0	1	1	3	0	0	0	0	0	0	0	0	0	5		13		1
		10	0	0	0	0	1	5	1	0	0	0	0	0	0	0	0	0	0	0	0	0	0	0	0	0	7		0	0	0	0	1	2	8	0	0	0	0	0	0	2	0	0	13		20		1
		11	0	0	2	0	0	2	10	0	0	0	0	0	0	3	0	0	0	6	0	0	1	0	0	0	24		0	0	0	0	0	2	9	0	1	0	0	0	0	4	0	0	16		40		1
		12	0	0	1	0	0	2	6	0	0	0	2	0	0	0	0	0	0	0	0	0	0	0	0	0	11		0	0	0	0	2	4	8	0	0	0	0	0	0	2	0	0	16		27		0
		13	0	0	0	0	0	1	5	0	1	0	0	0	0	1	0	0	2	2	0	0	0	0	0	0	12		0	0	0	0	2	2	11	0	1	0	0	0	0	3	0	0	19		31		3
		14	0	0	1	0	0	0	2	0	0	0	1	0	0	2	0	0	0	2	0	0	0	0	0	0	8		0	0	0	0	1	1	3	0	0	0	0	0	0	2	0	0	7		15		0
		15	0	0	0	0	0	1	4	0	0	0	2	0	0	0	0	0	0	2	0	0	0	0	0	0	9		0	0	0	0	0	0	5	0	0	0	0	0	0	1	0	0	6		15		0
		Sum	0	2	14	0	1	25	87	0	1	0	6	0	4	9	0	0	10	39	0	0	4	3	0	0	205		3	0	0	0	18	38	112	0	2	0	0	0	0	19	0	0	192		397		20
[truncated: 10 more columns]

## Sheet: Supp. Fig. 6C - Summary
F2 Progeny Phenotypical Scoring																																																	F2 Progeny Inheritance Calculation
DD2-SpCas9	Day	TMP	Females																										Males																		Total Flies Scored		Females (fluorophore count only)
			yellow -												yellow +												Total		yellow -												yellow +				Total
			w+				w-				w+/w- mosaic				w+				w-				w+/w- mosaic						w+				w-				w+/w- mosaic				w-
			Red+	GFP+	Both	None	Red+	GFP+	Both	None	Red+	GFP+	Both	None	Red+	GFP+	Both	None	Red+	GFP+	Both	None	Red+	GFP+	Both	None			Red+	GFP+	Both	None	Red+	GFP+	Both	None	Red+	GFP+	Both	None	Red+	GFP+	Both	None					Red+
	0	-	1	0	0	0	0	1	2	0	0	2	19	0	436	424	0	0	0	4	0	0	1	10	16	0	916		295	0	0	0	48	7	42	0	0	0	0	0	0	357	0	0	749		1665		438
	1	+	3	1	0	0	1	0	3	0	2	2	11	0	81	33	0	0	3	5	0	0	12	63	1	0	221		71	0	0	0	18	6	12	0	8	0	0	0	0	99	0	0	214		435		102
	2	+	0	0	2	0	4	2	3	0	0	0	1	0	34	12	0	0	36	63	3	0	26	18	2	0	206		15	0	0	0	62	9	11	0	4	0	0	0	0	95	0	0	196		402		100
	3	+	5	0	0	0	4	5	10	0	0	0	1	0	21	12	0	0	36	64	0	0	19	23	0	0	200		18	0	0	0	40	5	12	0	11	0	0	0	0	71	0	0	157		357		85
	4	+	2	1	1	0	3	1	8	0	0	0	4	0	19	15	0	0	31	43	0	0	21	16	0	0	165		20	0	0	0	36	4	9	0	13	0	0	0	0	56	0	0	138		303		76
	5	+	8	4	1	0	7	9	21	0	0	0	0	0	15	12	0	0	37	39	0	0	22	17	0	0	192		9	0	0	0	32	18	11	0	10	0	0	0	0	42	0	0	122		314		89
	6	+	4	10	0	0	8	1	9	0	0	0	0	0	17	10	0	0	25	43	0	0	10	14	0	0	151		12	0	0	0	35	16	19	0	7	0	0	0	0	38	0	0	127		278		64
	7	+	2	0	0	0	4	8	15	0	0	0	1	0	23	9	0	0	14	42	0	0	7	12	1	0	138		14	0	0	0	36	12	16	0	1	0	0	0	0	31	0	0	110		248		50
	8	+	3	2	1	0	6	9	35	0	0	1	10	0	21	7	0	0	22	70	0	0	14	16	0	0	217		5	0	0	0	40	40	63	0	1	0	0	0	0	60	0	0	209		426		66
	9	+	10	5	13	0	5	20	72	0	2	4	13	0	15	18	0	0	18	54	0	0	6	11	0	0	266		9	0	0	0	43	44	96	0	4	0	2	0	0	60	0	0	258		524		56
	10	+	0	2	14	0	1	25	87	0	1	0	6	0	4	9	0	0	10	39	0	0	4	3	0	0	205		3	0	0	0	18	38	112	0	2	0	0	0	0	19	0	0	192		397		20
[truncated: 9 more columns]
