# Supplementary material for: A transcomplementing gene drive provides a flexible platform for laboratory investigation and potential field deployment
Source: Nat Commun. 2020 Jan 17;11:352. doi: 10.1038/s41467-019-13977-7 (PMC6969112; doi:10.1038/s41467-019-13977-7)
Supplement: Supplementary file 6 — Supplementary Data 4 [file 41467_2019_13977_MOESM6_ESM.xlsx]

## Sheet: Fig. 5A (truncated)
F2 Progeny Phenotypical Scoring																											F2 Progeny Inheritance Calculation
Cross #	Females														Males										Total Flies Scored		Females (fluorophore count only)					Males (fluorophore count only)					Inheritance rate						Ratio
	w+				w-				w+/w- mosaic				Total		w+				w-				Total
	DsRed+	GFP+	Both	None	DsRed+	GFP+	Both	None	DsRed+	GFP+	Both	None			DsRed+	GFP+	Both	None	DsRed+	GFP+	Both	None					DsRed+	GFP+	Both	None		DsRed+	GFP+	Both	None		Red	Green
1	4	3	7	0	5	20	38	0	0	0	0	0	77		0	0	0	0	2	18	47	0	67		144		9	23	45	0		2	18	47	0		0.715278	0.923611					0.774436
2	1	1	10	0	10	0	28	0	0	0	0	0	50		0	0	0	0	11	6	46	0	63		113		11	1	38	0		11	6	46	0		0.938053	0.80531					1.16484
3	2	0	3	0	19	0	40	0	0	0	0	0	64		0	0	0	0	14	0	42	0	56		120		21	0	43	0		14	0	42	0		1	0.708333					1.41176
4	7	0	6	0	0	9	31	0	0	0	0	0	53		3	0	0	0	0	1	51	0	55		108		7	9	37	0		3	1	51	0		0.907407	0.907407					1
5	3	0	7	0	0	0	46	0	0	0	0	0	56		11	0	0	0	0	0	49	0	60		116		3	0	53	0		11	0	49	0		1	0.87931					1.13725
6	2	0	5	0	10	0	27	0	0	0	0	0	44		0	0	0	0	8	0	24	0	32		76		12	0	32	0		8	0	24	0		1	0.736842					1.35714
7	6	0	13	0	5	0	52	0	0	0	0	0	76		4	0	0	0	5	0	38	0	47		123		11	0	65	0		9	0	38	0		1	0.837398					1.19417
8	2	0	1	0	21	0	23	0	0	0	0	0	47		0	0	0	0	34	0	25	0	59		106		23	0	24	0		34	0	25	0		1	0.462264					2.16327
9	5	0	3	0	16	12	21	0	0	0	0	0	57		6	0	0	0	13	9	22	0	50		107		21	12	24	0		19	9	22	0		0.803738	0.626168					1.28358
10	6	0	2	0	10	11	28	0	0	0	0	0	57		0	0	0	0	16	16	19	0	51		108		16	11	30	0		16	16	19	0		0.75	0.703704					1.06579
11	0	0	1	0	0	14	24	0	0	0	0	0	39		0	0	0	0	0	9	45	0	54		93		0	14	25	0		0	9	45	0		0.752688	1					0.752688
12	2	0	6	0	0	1	44	0	0	0	0	0	53		0	0	0	0	0	2	38	0	40		93		2	1	50	0		0	2	38	0		0.967742	0.978495					0.989011
13	0	0	4	0	21	0	28	0	0	0	0	0	53		0	0	0	0	12	0	19	0	31		84		21	0	32	0		12	0	19	0		1	0.607143					1.64706
14	4	1	9	0	12	3	38	0	0	0	0	0	67		0	0	0	0	12	0	34	0	46		113		16	4	47	0		12	0	34	0		0.964602	0.752212					1.28235
15	2	0	0	0	6	0	20	0	0	0	0	0	28		0	0	0	0	3	1	25	0	29		57		8	0	20	0		3	1	25	0		0.982456	0.807018					1.21739
16	2	0	0	0	13	6	25	0	0	0	0	0	46		2	0	0	0	14	7	24	0	47		93		15	6	25	0		16	7	24	0		0.860215	0.666667					1.29032
17	6	0	5	0	12	14	12	0	0	0	0	0	49		7	0	0	0	12	15	8	0	42		91		18	14	17	0		19	15	8	0		0.681319	0.593407					1.14815
18	5	1	2	0	18	14	18	0	0	0	0	0	58		1	0	0	0	14	11	18	0	44		102		23	15	20	0		15	11	18	0		0.745098	0.627451					1.1875
19	7	1	1	0	8	2	10	0	0	0	0	0	29		1	0	0	0	9	10	8	0	28		57		15	3	11	0		10	10	8	0		0.77193	0.561404					1.375
20	7	1	5	0	14	3	24	0	0	0	0	0	54		3	0	0	0	12	7	30	0	52		106		21	4	29	0		15	7	30	0		0.896226	0.660377					1.35714
21	5	1	5	0	19	8	19	0	0	0	0	0	57		5	0	0	0	23	9	21	0	58		115		24	9	24	0		28	9	21	0		0.843478	0.547826					1.53968
22	6	0	6	0	6	13	34	0	0	0	0	0	65		6	0	0	0	9	9	21	0	45		110		12	13	40	0		15	9	21	0		0.8	0.754545					1.06024
23	1	0	0	0	16	7	6	0	0	0	0	0	30		0	0	0	0	26	7	9	0	42		72		17	7	6	0		26	7	9	0		0.805556	0.402778					2
24	0	0	3	0	0	13	24	0	0	0	0	0	40		0	0	0	0	0	17	16	0	33		73		0	13	27	0		0	17	16	0		0.589041	1					0.589041
25	12	2	0	0	5	7	27	0	0	0	0	0	53		8	0	0	0	7	6	29	0	50		103		17	9	27	0		15	6	29	0		0.854369	0.68932					1.23944
26	2	0	6	0	16	0	32	0	0	0	0	0	56		0	0	0	0	23	0	22	0	45		101		18	0	38	0		23	0	22	0		1	0.594059					1.68333
27	3	0	2	0	15	11	7	0	0	0	0	0	38		3	0	0	0	16	1	15	0	35		73		18	11	9	0		19	1	15	0		0.835616	0.493151					1.69444
28	8	1	3	0	22	8	27	0	1	1	0	0	71		3	0	0	0	15	12	22	0	52		123		31	10	30	0		18	12	22	0		0.821138	0.601626					1.36486
29	0	0	7	0	0	0	58	0	0	0	0	0	65		0	0	0	0	5	0	52	0	57		122		0	0	65	0		5	0	52	0		1	0.959016					1.04274
30	8	3	1	0	11	11	12	0	0	0	0	0	46		0	0	0	0	11	9	8	0	28		74		19	14	13	0		11	9	8	0		0.689189	0.594595					1.15909
31	6	1	0	0	7	5	29	0	0	0	1	0	49		0	0	0	0	10	12	30	0	52		101		13	6	30	0		10	12	30	0		0.821782	0.772277					1.0641
32	2	4	0	0	9	6	33	0	0	0	0	0	54		0	0	0	0	9	9	29	0	47		101		11	10	33	0		9	9	29	0		0.811881	0.80198					1.01235
33	0	0	8	0	0	0	32	0	0	0	0	0	40		0	0	0	0	0	0	39	0	39		79		0	0	40	0		0	0	39	0		1	1					1
34	3	1	1	0	22	12	10	0	0	0	0	0	49		0	0	0	0	17	13	23	0	53		102		25	13	11	0		17	13	23	0		0.745098	0.588235					1.26667
Sum	129	21	132	0	348	210	927	0	1	1	1	0	1770		63	0	0	0	362	216	948	0	1589		3359		478	232	1060	0		425	216	948	0		0.86335	0.724821	Average Inheritance
																																					0.117083	0.164323	Standard Deviation				Count	%
																																											4	0.117647	>1
																																											2	0.0588235	=1
																																											28	0.823529	<1

## Sheet: Fig. 5A (PAM-proximal)
F2 Progeny Phenotypical Scoring																											F2 Progeny Inheritance Calculation
Cross #	Females														Males										Total Flies Scored		Females (fluorophore count only)					Males (fluorophore count only)					Inheritance rate						Ratio
	w+				w-				w+/w- mosaic				Total		w+				w-				Total
	DsRed+	GFP+	Both	None	DsRed+	GFP+	Both	None	DsRed+	GFP+	Both	None			DsRed+	GFP+	Both	None	DsRed+	GFP+	Both	None					DsRed+	GFP+	Both	None		DsRed+	GFP+	Both	None		Red	Green
1	0	0	2	0	0	1	23	0	0	0	0	0	26		0	0	0	0	0	4	24	0	28		54		0	1	25	0		0	4	24	0		0.907407	1					0.907407
2	0	1	4	0	0	5	26	0	0	0	0	0	36		0	0	0	0	0	4	24	0	28		64		0	6	30	0		0	4	24	0		0.84375	1					0.84375
3	2	0	0	0	1	6	27	0	0	0	0	0	36		0	0	0	0	3	2	30	0	35		71		3	6	27	0		3	2	30	0		0.887324	0.915493					0.969231
4	0	2	2	0	0	3	32	0	0	0	0	0	39		0	0	0	0	0	3	27	0	30		69		0	5	34	0		0	3	27	0		0.884058	1					0.884058
5	0	2	4	0	3	3	19	0	0	0	0	0	31		0	0	0	0	3	3	22	0	28		59		3	5	23	0		3	3	22	0		0.864407	0.898305					0.962264
6	0	0	5	0	2	2	22	0	0	0	0	0	31		0	0	0	0	1	0	29	0	30		61		2	2	27	0		1	0	29	0		0.967213	0.95082					1.01724
7	0	4	3	0	1	3	26	0	0	0	0	0	37		0	0	0	0	0	2	26	0	28		65		1	7	29	0		0	2	26	0		0.861538	0.984615					0.875
8	0	0	1	0	0	1	29	0	0	0	0	0	31		0	0	0	0	0	0	32	0	32		63		0	1	30	0		0	0	32	0		0.984127	1					0.984127
9	0	0	3	0	0	4	19	0	0	0	1	0	27		2	0	0	0	0	8	23	0	33		60		0	4	23	0		2	8	23	0		0.8	0.966667					0.827586
10	0	2	2	0	1	4	24	0	0	0	0	0	33		0	0	0	0	3	2	37	0	42		75		1	6	26	0		3	2	37	0		0.893333	0.946667					0.943662
11	0	0	0	0	1	4	18	0	0	0	0	0	23		0	0	0	0	3	4	17	0	24		47		1	4	18	0		3	4	17	0		0.829787	0.914894					0.906977
12	0	0	1	0	0	2	25	0	0	0	0	0	28		0	0	0	0	0	0	23	0	23		51		0	2	26	0		0	0	23	0		0.960784	1					0.960784
13	0	0	2	0	3	4	18	0	0	0	0	0	27		0	0	0	0	4	5	19	0	28		55		3	4	20	0		4	5	19	0		0.836364	0.872727					0.958333
14	0	0	3	0	1	2	20	0	0	0	1	0	27		0	0	0	0	3	0	19	0	22		49		1	2	24	0		3	0	19	0		0.959184	0.918367					1.04444
15	0	0	2	0	1	0	29	0	0	0	0	0	32		0	0	0	0	0	1	23	0	24		56		1	0	31	0		0	1	23	0		0.982143	0.982143					1
16	0	1	2	0	0	2	18	0	0	0	0	0	23		0	0	0	0	0	2	19	0	21		44		0	3	20	0		0	2	19	0		0.886364	1					0.886364
17	0	0	5	0	0	0	22	0	0	0	0	0	27		0	0	0	0	0	0	29	0	29		56		0	0	27	0		0	0	29	0		1	1					1
18	0	1	4	0	0	3	32	0	0	0	0	0	40		0	0	0	0	0	2	27	0	29		69		0	4	36	0		0	2	27	0		0.913043	1					0.913043
19	0	0	7	0	4	0	29	0	0	0	0	0	40		0	0	0	0	0	1	27	0	28		68		4	0	36	0		0	1	27	0		0.985294	0.941176					1.04688
20	0	1	1	0	4	5	38	0	0	0	1	0	50		0	0	0	0	4	4	57	0	65		115		4	6	40	0		4	4	57	0		0.913043	0.930435					0.981308
21	0	0	4	0	4	9	37	0	0	0	0	0	54		0	0	0	0	3	7	48	0	58		112		4	9	41	0		3	7	48	0		0.857143	0.9375					0.914286
22	0	0	6	0	1	3	28	0	0	0	0	0	38		0	0	0	0	3	1	49	0	53		91		1	3	34	0		3	1	49	0		0.956044	0.956044					1
23	0	0	2	0	0	1	51	0	0	0	1	0	55		0	0	0	0	0	0	59	0	59		114		0	1	54	0		0	0	59	0		0.991228	1					0.991228
24	0	1	7	0	3	9	42	0	0	0	0	0	62		0	0	0	0	4	10	43	0	57		119		3	10	49	0		4	10	43	0		0.831933	0.941176					0.883929
25		2	5	0	0	4	44	0	0	0	0	0	55		0	0	0	0	0	5	48	0	53		108		0	6	49	0		0	5	48	0		0.898148	1					0.898148
Sum	2	17	77	0	30	80	698	0	0	0	4	0	908		2	0	0	0	34	70	781	0	887		1795		32	97	779	0		36	70	781	0		0.907746	0.962281	Average Inheritance
																																					0.0595754	0.0390239	Standard Deviation				Count	%
																																											19	0.76	>1
																																											3	0.12	=1
																																											3	0.12	<1

## Sheet: Fig. 5A (PAM-distal)
F2 Progeny Phenotypical Scoring																											F2 Progeny Inheritance Calculation
Cross #	Females														Males										Total Flies Scored		Females (fluorophore count only)					Males (fluorophore count only)					Inheritance rate						Ratio
	w+				w-				w+/w- mosaic				Total		w+				w-				Total
	DsRed+	GFP+	Both	None	DsRed+	GFP+	Both	None	DsRed+	GFP+	Both	None			DsRed+	GFP+	Both	None	DsRed+	GFP+	Both	None					DsRed+	GFP+	Both	None		DsRed+	GFP+	Both	None		Red	Green
1	0	0	3	0	2	1	26	0	0	0	0	0	32		0	0	0	0	2	1	16	0	19		51		2	1	29	0		2	1	16	0		0.960784	0.921569					1.04255
2	0	0	4	0	0	1	13	0	0	0	0	0	18		0	0	0	0	0	2	14	0	16		34		0	1	17	0		0	2	14	0		0.911765	1					0.911765
3	1	0	1	0	2	3	15	0	0	0	0	0	22		0	0	0	0	2	1	16	0	19		41		3	3	16	0		2	1	16	0		0.902439	0.878049					1.02778
4	0	0	5	0	0	1	14	0	0	0	0	0	20		0	0	0	0	0	0	12	0	12		32		0	1	19	0		0	0	12	0		0.96875	1					0.96875
5	0	1	0	0	0	4	10	0	0	0	0	0	15		0	0	0	0	0	5	22	0	27		42		0	5	10	0		0	5	22	0		0.761905	1					0.761905
6	0	0	3	0	0	2	12	0	0	0	0	0	17		0	0	0	0	0	2	8	0	10		27		0	2	15	0		0	2	8	0		0.851852	1					0.851852
7	2	0	2	0	0	0	10	0	0	0	0	0	14		0	0	0	0	0	0	11	0	11		25		2	0	12	0		0	0	11	0		1	0.92					1.08696
8	0	0	4	0	0	3	32	0	0	0	1	0	40		0	0	0	0	0	5	31	0	36		76		0	3	37	0		0	5	31	0		0.894737	1					0.894737
9	0	0	1	0	0	1	10	0	0	0	0	0	12		0	0	0	0	1	0	14	0	15		27		0	1	11	0		1	0	14	0		0.962963	0.962963					1
10	0	0	2	0	0	3	10	0	0	0	0	0	15		0	0	0	0	0	0	17	0	17		32		0	3	12	0		0	0	17	0		0.90625	1					0.90625
11	0	0	3	0	1	1	9	0	0	0	0	0	14		0	0	0	0	3	1	10	0	14		28		1	1	12	0		3	1	10	0		0.928571	0.857143					1.08333
12	0	0	0	0	0	5	14	0	0	0	0	0	19		0	0	0	0	0	0	17	0	17		36		0	5	14	0		0	0	17	0		0.861111	1					0.861111
13	0	0	2	0	0	1	12	0	0	0	0	0	15		0	0	0	0	1	1	12	0	14		29		0	1	14	0		1	1	12	0		0.931034	0.965517					0.964286
14	0	0	2	0	1	3	15	0	0	0	0	0	21		0	0	0	0	2	2	16	0	20		41		1	3	17	0		2	2	16	0		0.878049	0.926829					0.947368
15	0	0	4	0	0	1	12	0	0	0	0	0	17		0	0	0	0	1	2	10	0	13		30		0	1	16	0		1	2	10	0		0.9	0.966667					0.931034
16	0	0	5	0	1	2	11	0	0	1	0	0	20		0	0	0	0	5	2	12	0	19		39		1	3	16	0		5	2	12	0		0.871795	0.846154					1.0303
17	0	0	0	0	8	6	7	0	0	0	1	0	22		0	0	0	0	3	1	12	0	16		38		8	6	8	0		3	1	12	0		0.815789	0.710526					1.14815
18	2	0	1	0	2	7	10	0	0	0	0	0	22		0	0	0	0	8	8	4	0	20		42		4	7	11	0		8	8	4	0		0.642857	0.714286					0.9
19	1	0	1	0	0	2	24	0	0	0	1	0	29		0	0	0	0	0	0	20	0	20		49		1	2	26	0		0	0	20	0		0.959184	0.979592					0.979167
20	1	0	3	0	1	0	11	0	0	0	0	0	16		0	0	0	0	1	2	17	0	20		36		2	0	14	0		1	2	17	0		0.944444	0.916667					1.0303
21	0	0	1	0	0	0	23	0	0	0	0	0	24		0	0	0	0	0	0	25	0	25		49		0	0	24	0		0	0	25	0		1	1					1
22	1	0	2	0	0	2	19	0	0	0	0	0	24		0	0	0	0	0	1	25	0	26		50		1	2	21	0		0	1	25	0		0.94	0.98					0.959184
23	1	0	3	0	5	6	21	0	0	0	0	0	36		0	0	0	0	7	12	18	0	37		73		6	6	24	0		7	12	18	0		0.753425	0.821918					0.916667
24	1	0	0	0	0	0	26	0	0	0	0	0	27		0	0	0	0	0	0	34	0	34		61		1	0	26	0		0	0	34	0		1	0.983607					1.01667
25	1	0	0	0	3	1	24	0	1	0	0	0	30		0	0	0	0	2	1	28	0	31		61		5	1	24	0		2	1	28	0		0.967213	0.885246					1.09259
26	0	0	2	0	0	6	21	0	0	0	0	0	29		0	0	0	0	0	0	22	0	22		51		0	6	23	0		0	0	22	0		0.882353	1					0.882353
27	0	0	2	0	0	2	27	0	0	0	0	0	31		0	0	0	0	0	0	33	0	33		64		0	2	29	0		0	0	33	0		0.96875	1					0.96875
28	0	0	7	0	5	1	20	0	0	0	0	0	33		0	0	0	0	2	2	24	0	28		61		5	1	27	0		2	2	24	0		0.95082	0.885246					1.07407
29	1	0	0	0	1	3	26	0	0	0	0	0	31		1	0	0	0	4	2	13	0	20		51		2	3	26	0		5	2	13	0		0.901961	0.862745					1.04545
30	0	0	6	0	2	1	23	0	0	0	0	0	32		0	0	0	0	2	1	32	0	35		67		2	1	29	0		2	1	32	0		0.970149	0.940299					1.03175
31	3	1	3	0	4	1	22	0	0	0	0	0	34		0	0	0	0	4	1	37	0	42		76		7	2	25	0		4	1	37	0		0.960526	0.855263					1.12308
32	0	0	2	0	0	3	32	0	0	0	0	0	37		0	0	0	0	0	3	27	0	30		67		0	3	34	0		0	3	27	0		0.910448	1					0.910448
33	0	0	5	0	0	4	38	0	0	0	0	0	47		0	0	0	0	0	3	28	0	31		78		0	4	43	0		0	3	28	0		0.910256	1					0.910256
34	0	0	3	0	0	7	22	0	0	0	0	0	32		0	0	0	0	0	6	39	0	45		77		0	7	25	0		0	6	39	0		0.831169	1					0.831169
35	0	0	9	0	0	6	27	0	0	0	0	0	42		0	0	0	0	0	1	32	0	33		75		0	6	36	0		0	1	32	0		0.906667	1					0.906667
36	0	0	3	0	0	4	32	0	0	0	0	0	39		0	0	0	0	3	1	34	0	38		77		0	4	35	0		3	1	34	0		0.935065	0.961039					0.972973
37	0	1	1	0	0	4	38	0	0	0	0	0	44		0	0	0	0	0	4	33	0	37		81		0	5	39	0		0	4	33	0		0.888889	1					0.888889
38	0	1	4	0	1	0	27	0	0	0	0	0	33		0	0	0	0	1	0	28	0	29		62		1	1	31	0		1	0	28	0		0.983871	0.967742					1.01667
39	0	0	2	0	6	1	28	0	0	0	0	0	37		0	0	0	0	2	3	31	0	36		73		6	1	30	0		2	3	31	0		0.945205	0.890411					1.06154
40	0	0	2	0	2	2	12	0	0	0	0	0	18		0	0	0	0	1	1	18	0	20		38		2	2	14	0		1	1	18	0		0.921053	0.921053					1
41	0	0	3	0	2	3	38	0	0	0	0	0	46		0	0	0	0	0	4	22	0	26		72		2	3	41	0		0	4	22	0		0.902778	0.972222					0.928571
42	0	0	5	0	5	3	24	0	0	0	0	0	37		0	0	0	0	6	7	38	0	51		88		5	3	29	0		6	7	38	0		0.886364	0.875					1.01299
43	0	0	5	0	0	5	29	0	0	0	0	0	39		0	0	0	0	2	9	24	0	35		74		0	5	34	0		2	9	24	0		0.810811	0.972973					0.833333
44	0	0	1	0	4	0	32	0	1	0	0	0	38		0	0	0	0	4	1	24	0	29		67		5	0	33	0		4	1	24	0		0.985075	0.865672					1.13793
45	0	0	2	0	0	3	36	0	0	0	0	0	41		0	0	0	0	0	4	32	0	36		77		0	3	38	0		0	4	32	0		0.909091	1					0.909091
46	0	0	0	0	0	1	31	0	0	0	0	0	32		0	0	0	0	0	0	34	0	34		66		0	1	31	0		0	0	34	0		0.984848	1					0.984848
47	0	0	4	0	1	1	24	0	0	0	1	0	31		0	0	0	0	1	1	29	0	31		62		1	1	29	0		1	1	29	0		0.967742	0.967742					1
48	1	0	4	0	5	2	18	0	0	0	1	0	31		0	0	0	0	5	4	26	0	35		66		6	2	23	0		5	4	26	0		0.909091	0.833333					1.09091
49	0	0	7	0	0	0	28	0	0	0	1	0	36		0	0	0	0	0	0	31	0	31		67		0	0	36	0		0	0	31	0		1	1					1
50	0	1	1	0	2	0	33	0	0	0	0	0	37		0	0	0	0	0	0	37	0	37		74		2	1	34	0		0	0	37	0		0.986486	0.972973					1.01389
51	0	0	7	0	1	0	31	0	0	0	2	0	41		0	0	0	0	1	6	31	0	38		79		1	0	40	0		1	6	31	0		0.924051	0.974684					0.948052
52	1	0	3	0	1	6	23	0	0	0	0	0	34		0	0	0	0	4	4	40	0	48		82		2	6	26	0		4	4	40	0		0.878049	0.926829					0.947368
53	2	1	7	0	0	1	34	0	0	0	0	0	45		0	0	0	0	0	2	23	0	25		70		2	2	41	0		0	2	23	0		0.942857	0.971429					0.970588
54	1	0	1	0	5	5	22	0	0	0	0	0	34		0	0	0	0	4	1	26	0	31		65		6	5	23	0		4	1	26	0		0.907692	0.846154					1.07273
55	0	0	4	0	5	5	29	0	0	0	0	0	43		0	0	0	0	3	2	23	0	28		71		5	5	33	0		3	2	23	0		0.901408	0.887324					1.01587
56	3	1	4	0	1	5	21	0	0	0	0	0	35		0	0	0	0	3	9	32	0	44		79		4	6	25	0		3	9	32	0		0.810127	0.911392					0.888889
57	0	1	2	0	6	3	31	0	0	0	0	0	43		0	0	0	0	0	3	30	0	33		76		6	4	33	0		0	3	30	0		0.907895	0.921053					0.985714
58	0	1	2	0	5	1	28	0	0	0	0	0	37		0	0	0	0	3	2	37	0	42		79		5	2	30	0		3	2	37	0		0.949367	0.898734					1.05634
Sum	23	9	165	0	90	145	1297	0	2	1	8	0	1740		1	0	0	0	93	136	1391	0	1621		3361		115	155	1470	0		94	136	1391	0		0.912859	0.936518	Average Inheritance
																																					0.0669762	0.069419	Standard Deviation				Count	%
																																											31	0.534483	>1
																																											5	0.0862069	=1
																																											22	0.37931	<1

## Sheet: St tGD(y,w)-Fig.2A,E vs. tGD(y,
Test	Randomization Test for a Difference in Means (two-sided)		Sample	Value		Sample	Value		Sample	Value		Sample	Value		Sample	Value		Sample	Value		Sample	Value		Sample	Value
Mean tGD(y,w)-perfect homology [Green-gRNAs]	0.961		tGD(y,w)-perfect homology [Green-gRNAs]	1		tGD(y,w)-'truncated' [Green-gRNAs]	0.923611		tGD(y,w)-PAM-proximal [Green-gRNAs]	1		tGD(y,w)-PAM-distal [Green-gRNAs]	0.921569		tGD(y,w)-vasa [Red-Cas9]	0.975		tGD(y,w)-vasa [Red-Cas9] 'truncated'	0.715278		tGD(y,w)-vasa [Red-Cas9]-PAM-proximal	0.907407		tGD(y,w)-vasa [Red-Cas9]-PAM-distal	0.960784
Mean tGD(y,w)-'truncated' [Green-gRNAs]	0.725		tGD(y,w)-perfect homology [Green-gRNAs]	1		tGD(y,w)-'truncated' [Green-gRNAs]	0.80531		tGD(y,w)-PAM-proximal [Green-gRNAs]	1		tGD(y,w)-PAM-distal [Green-gRNAs]	1		tGD(y,w)-vasa [Red-Cas9]	0.946		tGD(y,w)-vasa [Red-Cas9] 'truncated'	0.938053		tGD(y,w)-vasa [Red-Cas9]-PAM-proximal	0.84375		tGD(y,w)-vasa [Red-Cas9]-PAM-distal	0.911765
Difference tGD(y,w) perfect homology - 'truncated' [gRNAs]	0.236		tGD(y,w)-perfect homology [Green-gRNAs]	0.969697		tGD(y,w)-'truncated' [Green-gRNAs]	0.708333		tGD(y,w)-PAM-proximal [Green-gRNAs]	0.915493		tGD(y,w)-PAM-distal [Green-gRNAs]	0.878049		tGD(y,w)-vasa [Red-Cas9]	0.939		tGD(y,w)-vasa [Red-Cas9] 'truncated'	1		tGD(y,w)-vasa [Red-Cas9]-PAM-proximal	0.887324		tGD(y,w)-vasa [Red-Cas9]-PAM-distal	0.902439
Randomizations	5000		tGD(y,w)-perfect homology [Green-gRNAs]	0.955224		tGD(y,w)-'truncated' [Green-gRNAs]	0.907407		tGD(y,w)-PAM-proximal [Green-gRNAs]	1		tGD(y,w)-PAM-distal [Green-gRNAs]	1		tGD(y,w)-vasa [Red-Cas9]	0.806		tGD(y,w)-vasa [Red-Cas9] 'truncated'	0.907407		tGD(y,w)-vasa [Red-Cas9]-PAM-proximal	0.884058		tGD(y,w)-vasa [Red-Cas9]-PAM-distal	0.96875
p-value <	0.0006		tGD(y,w)-perfect homology [Green-gRNAs]	1		tGD(y,w)-'truncated' [Green-gRNAs]	0.87931		tGD(y,w)-PAM-proximal [Green-gRNAs]	0.898305		tGD(y,w)-PAM-distal [Green-gRNAs]	1		tGD(y,w)-vasa [Red-Cas9]	0.932		tGD(y,w)-vasa [Red-Cas9] 'truncated'	1		tGD(y,w)-vasa [Red-Cas9]-PAM-proximal	0.864407		tGD(y,w)-vasa [Red-Cas9]-PAM-distal	0.761905
			tGD(y,w)-perfect homology [Green-gRNAs]	0.807692		tGD(y,w)-'truncated' [Green-gRNAs]	0.736842		tGD(y,w)-PAM-proximal [Green-gRNAs]	0.95082		tGD(y,w)-PAM-distal [Green-gRNAs]	1		tGD(y,w)-vasa [Red-Cas9]	0.962		tGD(y,w)-vasa [Red-Cas9] 'truncated'	1		tGD(y,w)-vasa [Red-Cas9]-PAM-proximal	0.967213		tGD(y,w)-vasa [Red-Cas9]-PAM-distal	0.851852
Test	Randomization Test for a Difference in Means (two-sided)		tGD(y,w)-perfect homology [Green-gRNAs]	1		tGD(y,w)-'truncated' [Green-gRNAs]	0.837398		tGD(y,w)-PAM-proximal [Green-gRNAs]	0.984615		tGD(y,w)-PAM-distal [Green-gRNAs]	0.92		tGD(y,w)-vasa [Red-Cas9]	0.793		tGD(y,w)-vasa [Red-Cas9] 'truncated'	1		tGD(y,w)-vasa [Red-Cas9]-PAM-proximal	0.861538		tGD(y,w)-vasa [Red-Cas9]-PAM-distal	1
Mean tGD(y,w)-perfect homology [Green-gRNAs]	0.961		tGD(y,w)-perfect homology [Green-gRNAs]	0.946429		tGD(y,w)-'truncated' [Green-gRNAs]	0.462264		tGD(y,w)-PAM-proximal [Green-gRNAs]	1		tGD(y,w)-PAM-distal [Green-gRNAs]	1		tGD(y,w)-vasa [Red-Cas9]	0.946		tGD(y,w)-vasa [Red-Cas9] 'truncated'	1		tGD(y,w)-vasa [Red-Cas9]-PAM-proximal	0.984127		tGD(y,w)-vasa [Red-Cas9]-PAM-distal	0.894737
Mean tGD(y,w)-PAM-proximal [Green-gRNAs]	0.962		tGD(y,w)-perfect homology [Green-gRNAs]	0.964286		tGD(y,w)-'truncated' [Green-gRNAs]	0.626168		tGD(y,w)-PAM-proximal [Green-gRNAs]	0.966667		tGD(y,w)-PAM-distal [Green-gRNAs]	0.962963		tGD(y,w)-vasa [Red-Cas9]	0.893		tGD(y,w)-vasa [Red-Cas9] 'truncated'	0.803738		tGD(y,w)-vasa [Red-Cas9]-PAM-proximal	0.8		tGD(y,w)-vasa [Red-Cas9]-PAM-distal	0.962963
Difference tGD(y,w) perfect homology - PAM-proximal [gRNAs]	-0.001		tGD(y,w)-perfect homology [Green-gRNAs]	0.928571		tGD(y,w)-'truncated' [Green-gRNAs]	0.703704		tGD(y,w)-PAM-proximal [Green-gRNAs]	0.946667		tGD(y,w)-PAM-distal [Green-gRNAs]	1		tGD(y,w)-vasa [Red-Cas9]	0.946		tGD(y,w)-vasa [Red-Cas9] 'truncated'	0.75		tGD(y,w)-vasa [Red-Cas9]-PAM-proximal	0.893333		tGD(y,w)-vasa [Red-Cas9]-PAM-distal	0.90625
Randomizations	5000		tGD(y,w)-perfect homology [Green-gRNAs]	0.979167		tGD(y,w)-'truncated' [Green-gRNAs]	1		tGD(y,w)-PAM-proximal [Green-gRNAs]	0.914894		tGD(y,w)-PAM-distal [Green-gRNAs]	0.857143		tGD(y,w)-vasa [Red-Cas9]	0.938		tGD(y,w)-vasa [Red-Cas9] 'truncated'	0.752688		tGD(y,w)-vasa [Red-Cas9]-PAM-proximal	0.829787		tGD(y,w)-vasa [Red-Cas9]-PAM-distal	0.928571
p-value =	0.8		tGD(y,w)-perfect homology [Green-gRNAs]	0.912281		tGD(y,w)-'truncated' [Green-gRNAs]	0.978495		tGD(y,w)-PAM-proximal [Green-gRNAs]	1		tGD(y,w)-PAM-distal [Green-gRNAs]	1		tGD(y,w)-vasa [Red-Cas9]	0.772		tGD(y,w)-vasa [Red-Cas9] 'truncated'	0.967742		tGD(y,w)-vasa [Red-Cas9]-PAM-proximal	0.960784		tGD(y,w)-vasa [Red-Cas9]-PAM-distal	0.861111
			tGD(y,w)-perfect homology [Green-gRNAs]	1		tGD(y,w)-'truncated' [Green-gRNAs]	0.607143		tGD(y,w)-PAM-proximal [Green-gRNAs]	0.872727		tGD(y,w)-PAM-distal [Green-gRNAs]	0.965517		tGD(y,w)-vasa [Red-Cas9]	0.913		tGD(y,w)-vasa [Red-Cas9] 'truncated'	1		tGD(y,w)-vasa [Red-Cas9]-PAM-proximal	0.836364		tGD(y,w)-vasa [Red-Cas9]-PAM-distal	0.931034
Test	Randomization Test for a Difference in Means (two-sided)		tGD(y,w)-perfect homology [Green-gRNAs]	0.984375		tGD(y,w)-'truncated' [Green-gRNAs]	0.752212		tGD(y,w)-PAM-proximal [Green-gRNAs]	0.918367		tGD(y,w)-PAM-distal [Green-gRNAs]	0.926829		tGD(y,w)-vasa [Red-Cas9]	0.922		tGD(y,w)-vasa [Red-Cas9] 'truncated'	0.964602		tGD(y,w)-vasa [Red-Cas9]-PAM-proximal	0.959184		tGD(y,w)-vasa [Red-Cas9]-PAM-distal	0.878049
Mean tGD(y,w)-perfect homology [Green-gRNAs]	0.961		tGD(y,w)-perfect homology [Green-gRNAs]	0.982143		tGD(y,w)-'truncated' [Green-gRNAs]	0.807018		tGD(y,w)-PAM-proximal [Green-gRNAs]	0.982143		tGD(y,w)-PAM-distal [Green-gRNAs]	0.966667		tGD(y,w)-vasa [Red-Cas9]	0.911		tGD(y,w)-vasa [Red-Cas9] 'truncated'	0.982456		tGD(y,w)-vasa [Red-Cas9]-PAM-proximal	0.982143		tGD(y,w)-vasa [Red-Cas9]-PAM-distal	0.9
Mean tGD(y,w)-PAM-distal [Green-gRNAs]	0.94		tGD(y,w)-perfect homology [Green-gRNAs]	1		tGD(y,w)-'truncated' [Green-gRNAs]	0.666667		tGD(y,w)-PAM-proximal [Green-gRNAs]	1		tGD(y,w)-PAM-distal [Green-gRNAs]	0.846154		tGD(y,w)-vasa [Red-Cas9]	0.8		tGD(y,w)-vasa [Red-Cas9] 'truncated'	0.860215		tGD(y,w)-vasa [Red-Cas9]-PAM-proximal	0.886364		tGD(y,w)-vasa [Red-Cas9]-PAM-distal	0.871795
Difference tGD(y,w) perfect homology - PAM-distal [gRNAs]	0.021		tGD(y,w)-perfect homology [Green-gRNAs]	0.988095		tGD(y,w)-'truncated' [Green-gRNAs]	0.593407		tGD(y,w)-PAM-proximal [Green-gRNAs]	1		tGD(y,w)-PAM-distal [Green-gRNAs]	0.710526		tGD(y,w)-vasa [Red-Cas9]	0.94		tGD(y,w)-vasa [Red-Cas9] 'truncated'	0.681319		tGD(y,w)-vasa [Red-Cas9]-PAM-proximal	1		tGD(y,w)-vasa [Red-Cas9]-PAM-distal	0.815789
Randomizations	5000		tGD(y,w)-perfect homology [Green-gRNAs]	0.942857		tGD(y,w)-'truncated' [Green-gRNAs]	0.627451		tGD(y,w)-PAM-proximal [Green-gRNAs]	1		tGD(y,w)-PAM-distal [Green-gRNAs]	0.714286		tGD(y,w)-vasa [Red-Cas9]	0.914		tGD(y,w)-vasa [Red-Cas9] 'truncated'	0.745098		tGD(y,w)-vasa [Red-Cas9]-PAM-proximal	0.913043		tGD(y,w)-vasa [Red-Cas9]-PAM-distal	0.642857
p-value =	0.016		tGD(y,w)-perfect homology [Green-gRNAs]	0.977778		tGD(y,w)-'truncated' [Green-gRNAs]	0.561404		tGD(y,w)-PAM-proximal [Green-gRNAs]	0.941176		tGD(y,w)-PAM-distal [Green-gRNAs]	0.979592		tGD(y,w)-vasa [Red-Cas9]	0.911		tGD(y,w)-vasa [Red-Cas9] 'truncated'	0.77193		tGD(y,w)-vasa [Red-Cas9]-PAM-proximal	0.985294		tGD(y,w)-vasa [Red-Cas9]-PAM-distal	0.959184
			tGD(y,w)-perfect homology [Green-gRNAs]	0.975		tGD(y,w)-'truncated' [Green-gRNAs]	0.660377		tGD(y,w)-PAM-proximal [Green-gRNAs]	0.930435		tGD(y,w)-PAM-distal [Green-gRNAs]	0.916667		tGD(y,w)-vasa [Red-Cas9]	0.975		tGD(y,w)-vasa [Red-Cas9] 'truncated'	0.896226		tGD(y,w)-vasa [Red-Cas9]-PAM-proximal	0.913043		tGD(y,w)-vasa [Red-Cas9]-PAM-distal	0.944444
Test	Randomization Test for a Difference in Means (two-sided)		tGD(y,w)-perfect homology [Green-gRNAs]	0.929825		tGD(y,w)-'truncated' [Green-gRNAs]	0.547826		tGD(y,w)-PAM-proximal [Green-gRNAs]	0.9375		tGD(y,w)-PAM-distal [Green-gRNAs]	1		tGD(y,w)-vasa [Red-Cas9]	0.912		tGD(y,w)-vasa [Red-Cas9] 'truncated'	0.843478		tGD(y,w)-vasa [Red-Cas9]-PAM-proximal	0.857143		tGD(y,w)-vasa [Red-Cas9]-PAM-distal	1
Mean tGD(y,w)-vasa [Red-Cas9]	0.895		tGD(y,w)-perfect homology [Green-gRNAs]	0.8125		tGD(y,w)-'truncated' [Green-gRNAs]	0.754545		tGD(y,w)-PAM-proximal [Green-gRNAs]	0.956044		tGD(y,w)-PAM-distal [Green-gRNAs]	0.98		tGD(y,w)-vasa [Red-Cas9]	0.763		tGD(y,w)-vasa [Red-Cas9] 'truncated'	0.8		tGD(y,w)-vasa [Red-Cas9]-PAM-proximal	0.956044		tGD(y,w)-vasa [Red-Cas9]-PAM-distal	0.94
Mean tGD(y,w)-vasa [Red-Cas9] 'truncated'	0.86		tGD(y,w)-perfect homology [Green-gRNAs]	0.867647		tGD(y,w)-'truncated' [Green-gRNAs]	0.402778		tGD(y,w)-PAM-proximal [Green-gRNAs]	1		tGD(y,w)-PAM-distal [Green-gRNAs]	0.821918		tGD(y,w)-vasa [Red-Cas9]	0.809		tGD(y,w)-vasa [Red-Cas9] 'truncated'	0.805556		tGD(y,w)-vasa [Red-Cas9]-PAM-proximal	0.991228		tGD(y,w)-vasa [Red-Cas9]-PAM-distal	0.753425
Difference tGD(y,w)- vasa (perfect homology vs 'truncated') [Red-Cas9]	0.035		tGD(y,w)-perfect homology [Green-gRNAs]	0.918919		tGD(y,w)-'truncated' [Green-gRNAs]	1		tGD(y,w)-PAM-proximal [Green-gRNAs]	0.941176		tGD(y,w)-PAM-distal [Green-gRNAs]	0.983607		tGD(y,w)-vasa [Red-Cas9]	0.946		tGD(y,w)-vasa [Red-Cas9] 'truncated'	0.589041		tGD(y,w)-vasa [Red-Cas9]-PAM-proximal	0.831933		tGD(y,w)-vasa [Red-Cas9]-PAM-distal	1
Randomizations	5000		tGD(y,w)-perfect homology [Green-gRNAs]	0.962963		tGD(y,w)-'truncated' [Green-gRNAs]	0.68932		tGD(y,w)-PAM-proximal [Green-gRNAs]	1		tGD(y,w)-PAM-distal [Green-gRNAs]	0.885246		tGD(y,w)-vasa [Red-Cas9]	0.833		tGD(y,w)-vasa [Red-Cas9] 'truncated'	0.854369		tGD(y,w)-vasa [Red-Cas9]-PAM-proximal	0.898148		tGD(y,w)-vasa [Red-Cas9]-PAM-distal	0.967213
p-value =	0.084		tGD(y,w)-perfect homology [Green-gRNAs]	0.906977		tGD(y,w)-'truncated' [Green-gRNAs]	0.594059					tGD(y,w)-PAM-distal [Green-gRNAs]	1		tGD(y,w)-vasa [Red-Cas9]	0.814		tGD(y,w)-vasa [Red-Cas9] 'truncated'	1					tGD(y,w)-vasa [Red-Cas9]-PAM-distal	0.882353
			tGD(y,w)-perfect homology [Green-gRNAs]	0.928571		tGD(y,w)-'truncated' [Green-gRNAs]	0.493151					tGD(y,w)-PAM-distal [Green-gRNAs]	1		tGD(y,w)-vasa [Red-Cas9]	0.75		tGD(y,w)-vasa [Red-Cas9] 'truncated'	0.835616					tGD(y,w)-vasa [Red-Cas9]-PAM-distal	0.96875
Test	Randomization Test for a Difference in Means (two-sided)		tGD(y,w)-perfect homology [Green-gRNAs]	1		tGD(y,w)-'truncated' [Green-gRNAs]	0.601626					tGD(y,w)-PAM-distal [Green-gRNAs]	0.885246		tGD(y,w)-vasa [Red-Cas9]	0.931		tGD(y,w)-vasa [Red-Cas9] 'truncated'	0.821138					tGD(y,w)-vasa [Red-Cas9]-PAM-distal	0.95082
Mean tGD(y,w)-vasa [Red-Cas9]	0.895		tGD(y,w)-perfect homology [Green-gRNAs]	0.944444		tGD(y,w)-'truncated' [Green-gRNAs]	0.959016					tGD(y,w)-PAM-distal [Green-gRNAs]	0.862745		tGD(y,w)-vasa [Red-Cas9]	0.889		tGD(y,w)-vasa [Red-Cas9] 'truncated'	1					tGD(y,w)-vasa [Red-Cas9]-PAM-distal	0.901961
Mean tGD(y,w)-vasa [Red-Cas9] PAM-proximal	0.901		tGD(y,w)-perfect homology [Green-gRNAs]	1		tGD(y,w)-'truncated' [Green-gRNAs]	0.594595					tGD(y,w)-PAM-distal [Green-gRNAs]	0.940299		tGD(y,w)-vasa [Red-Cas9]	0.784		tGD(y,w)-vasa [Red-Cas9] 'truncated'	0.689189					tGD(y,w)-vasa [Red-Cas9]-PAM-distal	0.970149
Difference tGD(y,w)- vasa (perfect homology vs PAM-proximal) [Red-Cas9]	-0.006		tGD(y,w)-perfect homology [Green-gRNAs]	1		tGD(y,w)-'truncated' [Green-gRNAs]	0.772277					tGD(y,w)-PAM-distal [Green-gRNAs]	0.855263		tGD(y,w)-vasa [Red-Cas9]	0.909		tGD(y,w)-vasa [Red-Cas9] 'truncated'	0.821782					tGD(y,w)-vasa [Red-Cas9]-PAM-distal	0.960526
Randomizations	5000		tGD(y,w)-perfect homology [Green-gRNAs]	1		tGD(y,w)-'truncated' [Green-gRNAs]	0.80198					tGD(y,w)-PAM-distal [Green-gRNAs]	1		tGD(y,w)-vasa [Red-Cas9]	0.819		tGD(y,w)-vasa [Red-Cas9] 'truncated'	0.811881					tGD(y,w)-vasa [Red-Cas9]-PAM-distal	0.910448
p-value =	0.42		tGD(y,w)-perfect homology [Green-gRNAs]	0.983607		tGD(y,w)-'truncated' [Green-gRNAs]	1					tGD(y,w)-PAM-distal [Green-gRNAs]	1		tGD(y,w)-vasa [Red-Cas9]	0.918		tGD(y,w)-vasa [Red-Cas9] 'truncated'	1					tGD(y,w)-vasa [Red-Cas9]-PAM-distal	0.910256
			tGD(y,w)-perfect homology [Green-gRNAs]	0.958333		tGD(y,w)-'truncated' [Green-gRNAs]	0.588235					tGD(y,w)-PAM-distal [Green-gRNAs]	1		tGD(y,w)-vasa [Red-Cas9]	0.833		tGD(y,w)-vasa [Red-Cas9] 'truncated'	0.745098					tGD(y,w)-vasa [Red-Cas9]-PAM-distal	0.831169
Test	Randomization Test for a Difference in Means (two-sided)		tGD(y,w)-perfect homology [Green-gRNAs]	1								tGD(y,w)-PAM-distal [Green-gRNAs]	1		tGD(y,w)-vasa [Red-Cas9]	0.939								tGD(y,w)-vasa [Red-Cas9]-PAM-distal	0.906667
Mean tGD(y,w)-vasa [Red-Cas9]	0.895		tGD(y,w)-perfect homology [Green-gRNAs]	0.972222								tGD(y,w)-PAM-distal [Green-gRNAs]	0.961039		tGD(y,w)-vasa [Red-Cas9]	0.944								tGD(y,w)-vasa [Red-Cas9]-PAM-distal	0.935065
Mean tGD(y,w)-vasa [Red-Cas9] PAM-distal	0.912		tGD(y,w)-perfect homology [Green-gRNAs]	1								tGD(y,w)-PAM-distal [Green-gRNAs]	1		tGD(y,w)-vasa [Red-Cas9]	0.905								tGD(y,w)-vasa [Red-Cas9]-PAM-distal	0.888889
Difference tGD(y,w)- vasa (perfect homology vs PAM-distal) [Red-Cas9]	-0.017		tGD(y,w)-perfect homology [Green-gRNAs]	1								tGD(y,w)-PAM-distal [Green-gRNAs]	0.967742		tGD(y,w)-vasa [Red-Cas9]	1								tGD(y,w)-vasa [Red-Cas9]-PAM-distal	0.983871
Randomizations	5000		tGD(y,w)-perfect homology [Green-gRNAs]	1								tGD(y,w)-PAM-distal [Green-gRNAs]	0.890411		tGD(y,w)-vasa [Red-Cas9]	0.927								tGD(y,w)-vasa [Red-Cas9]-PAM-distal	0.945205
p-value =	0.3		tGD(y,w)-perfect homology [Green-gRNAs]	0.888889								tGD(y,w)-PAM-distal [Green-gRNAs]	0.921053		tGD(y,w)-vasa [Red-Cas9]	0.889								tGD(y,w)-vasa [Red-Cas9]-PAM-distal	0.921053
			tGD(y,w)-perfect homology [Green-gRNAs]	0.927273								tGD(y,w)-PAM-distal [Green-gRNAs]	0.972222		tGD(y,w)-vasa [Red-Cas9]	0.964								tGD(y,w)-vasa [Red-Cas9]-PAM-distal	0.902778
			tGD(y,w)-perfect homology [Green-gRNAs]	1								tGD(y,w)-PAM-distal [Green-gRNAs]	0.875		tGD(y,w)-vasa [Red-Cas9]	0.8								tGD(y,w)-vasa [Red-Cas9]-PAM-distal	0.886364
			tGD(y,w)-perfect homology [Green-gRNAs]	0.96875								tGD(y,w)-PAM-distal [Green-gRNAs]	0.972973		tGD(y,w)-vasa [Red-Cas9]	1								tGD(y,w)-vasa [Red-Cas9]-PAM-distal	0.810811
			tGD(y,w)-perfect homology [Green-gRNAs]	1								tGD(y,w)-PAM-distal [Green-gRNAs]	0.865672		tGD(y,w)-vasa [Red-Cas9]	0.968								tGD(y,w)-vasa [Red-Cas9]-PAM-distal	0.985075
			tGD(y,w)-perfect homology [Green-gRNAs]	0.981818								tGD(y,w)-PAM-distal [Green-gRNAs]	1		tGD(y,w)-vasa [Red-Cas9]	0.8								tGD(y,w)-vasa [Red-Cas9]-PAM-distal	0.909091
			tGD(y,w)-perfect homology [Green-gRNAs]	0.913793								tGD(y,w)-PAM-distal [Green-gRNAs]	1		tGD(y,w)-vasa [Red-Cas9]	1								tGD(y,w)-vasa [Red-Cas9]-PAM-distal	0.984848
			tGD(y,w)-perfect homology [Green-gRNAs]	0.918919								tGD(y,w)-PAM-distal [Green-gRNAs]	0.967742		tGD(y,w)-vasa [Red-Cas9]	0.757								tGD(y,w)-vasa [Red-Cas9]-PAM-distal	0.967742
			tGD(y,w)-perfect homology [Green-gRNAs]	0.912281								tGD(y,w)-PAM-distal [Green-gRNAs]	0.833333		tGD(y,w)-vasa [Red-Cas9]	0.86								tGD(y,w)-vasa [Red-Cas9]-PAM-distal	0.909091
			tGD(y,w)-perfect homology [Green-gRNAs]	0.978261								tGD(y,w)-PAM-distal [Green-gRNAs]	1		tGD(y,w)-vasa [Red-Cas9]	0.848								tGD(y,w)-vasa [Red-Cas9]-PAM-distal	1
			tGD(y,w)-perfect homology [Green-gRNAs]	0.990826								tGD(y,w)-PAM-distal [Green-gRNAs]	0.972973		tGD(y,w)-vasa [Red-Cas9]	0.945								tGD(y,w)-vasa [Red-Cas9]-PAM-distal	0.986486
			tGD(y,w)-perfect homology [Green-gRNAs]	0.946237								tGD(y,w)-PAM-distal [Green-gRNAs]	0.974684		tGD(y,w)-vasa [Red-Cas9]	0.828								tGD(y,w)-vasa [Red-Cas9]-PAM-distal	0.924051
			tGD(y,w)-perfect homology [Green-gRNAs]	0.983871								tGD(y,w)-PAM-distal [Green-gRNAs]	0.926829		tGD(y,w)-vasa [Red-Cas9]	0.919								tGD(y,w)-vasa [Red-Cas9]-PAM-distal	0.878049
			tGD(y,w)-perfect homology [Green-gRNAs]	1								tGD(y,w)-PAM-distal [Green-gRNAs]	0.971429		tGD(y,w)-vasa [Red-Cas9]	0.8								tGD(y,w)-vasa [Red-Cas9]-PAM-distal	0.942857
			tGD(y,w)-perfect homology [Green-gRNAs]	1								tGD(y,w)-PAM-distal [Green-gRNAs]	0.846154		tGD(y,w)-vasa [Red-Cas9]	0.817								tGD(y,w)-vasa [Red-Cas9]-PAM-distal	0.907692
			tGD(y,w)-perfect homology [Green-gRNAs]	0.901961								tGD(y,w)-PAM-distal [Green-gRNAs]	0.887324		tGD(y,w)-vasa [Red-Cas9]	0.922								tGD(y,w)-vasa [Red-Cas9]-PAM-distal	0.901408
			tGD(y,w)-perfect homology [Green-gRNAs]	0.9								tGD(y,w)-PAM-distal [Green-gRNAs]	0.911392		tGD(y,w)-vasa [Red-Cas9]	0.875								tGD(y,w)-vasa [Red-Cas9]-PAM-distal	0.810127
			tGD(y,w)-perfect homology [Green-gRNAs]	0.973451								tGD(y,w)-PAM-distal [Green-gRNAs]	0.921053		tGD(y,w)-vasa [Red-Cas9]	0.947								tGD(y,w)-vasa [Red-Cas9]-PAM-distal	0.907895
			tGD(y,w)-perfect homology [Green-gRNAs]	0.925373								tGD(y,w)-PAM-distal [Green-gRNAs]	0.898734		tGD(y,w)-vasa [Red-Cas9]	0.955								tGD(y,w)-vasa [Red-Cas9]-PAM-distal	0.949367
			tGD(y,w)-perfect homology [Green-gRNAs]	0.954545											tGD(y,w)-vasa [Red-Cas9]	0.727
			tGD(y,w)-perfect homology [Green-gRNAs]	1											tGD(y,w)-vasa [Red-Cas9]	0.915
			tGD(y,w)-perfect homology [Green-gRNAs]	1											tGD(y,w)-vasa [Red-Cas9]	0.938
			tGD(y,w)-perfect homology [Green-gRNAs]	0.92											tGD(y,w)-vasa [Red-Cas9]	1
			tGD(y,w)-perfect homology [Green-gRNAs]	1											tGD(y,w)-vasa [Red-Cas9]	1
			tGD(y,w)-perfect homology [Green-gRNAs]	1											tGD(y,w)-vasa [Red-Cas9]	1
			tGD(y,w)-perfect homology [Green-gRNAs]	0.839506											tGD(y,w)-vasa [Red-Cas9]	0.926
			tGD(y,w)-perfect homology [Green-gRNAs]	0.885714											tGD(y,w)-vasa [Red-Cas9]	0.971
			tGD(y,w)-perfect homology [Green-gRNAs]	1											tGD(y,w)-vasa [Red-Cas9]	0.75
			tGD(y,w)-perfect homology [Green-gRNAs]	1											tGD(y,w)-vasa [Red-Cas9]	0.963
			tGD(y,w)-perfect homology [Green-gRNAs]	1											tGD(y,w)-vasa [Red-Cas9]	0.97
			tGD(y,w)-perfect homology [Green-gRNAs]	0.956522											tGD(y,w)-vasa [Red-Cas9]	0.971
			tGD(y,w)-perfect homology [Green-gRNAs]	0.987013											tGD(y,w)-vasa [Red-Cas9]	0.987
			tGD(y,w)-perfect homology [Green-gRNAs]	0.909091											tGD(y,w)-vasa [Red-Cas9]	0.909
			tGD(y,w)-perfect homology [Green-gRNAs]	1											tGD(y,w)-vasa [Red-Cas9]	0.9
			tGD(y,w)-perfect homology [Green-gRNAs]	1											tGD(y,w)-vasa [Red-Cas9]	0.743
			tGD(y,w)-perfect homology [Green-gRNAs]	1											tGD(y,w)-vasa [Red-Cas9]	1
			tGD(y,w)-perfect homology [Green-gRNAs]	0.875											tGD(y,w)-vasa [Red-Cas9]	0.917
			tGD(y,w)-perfect homology [Green-gRNAs]	1											tGD(y,w)-vasa [Red-Cas9]	0.786
			tGD(y,w)-perfect homology [Green-gRNAs]	1											tGD(y,w)-vasa [Red-Cas9]	0.969
			tGD(y,w)-perfect homology [Green-gRNAs]	1											tGD(y,w)-vasa [Red-Cas9]	0.905
			tGD(y,w)-perfect homology [Green-gRNAs]	0.947368											tGD(y,w)-vasa [Red-Cas9]	0.965
			tGD(y,w)-perfect homology [Green-gRNAs]	0.944444											tGD(y,w)-vasa [Red-Cas9]	0.8
			tGD(y,w)-perfect homology [Green-gRNAs]	0.969388											tGD(y,w)-vasa [Red-Cas9]	0.786
			tGD(y,w)-perfect homology [Green-gRNAs]	1											tGD(y,w)-vasa [Red-Cas9]	0.833
			tGD(y,w)-perfect homology [Green-gRNAs]	0.964706											tGD(y,w)-vasa [Red-Cas9]	0.906
			tGD(y,w)-perfect homology [Green-gRNAs]	0.987342											tGD(y,w)-vasa [Red-Cas9]	0.886
			tGD(y,w)-perfect homology [Green-gRNAs]	0.903614											tGD(y,w)-vasa [Red-Cas9]	0.807
			tGD(y,w)-perfect homology [Green-gRNAs]	0.987952											tGD(y,w)-vasa [Red-Cas9]	0.916
			tGD(y,w)-perfect homology [Green-gRNAs]	0.935484											tGD(y,w)-vasa [Red-Cas9]	0.925
			tGD(y,w)-perfect homology [Green-gRNAs]	0.931818											tGD(y,w)-vasa [Red-Cas9]	0.909

## Sheet: St tGD(y,w)-Fig.5C-E- proportio
Test	Randomization Test for a Difference in Means (two-sided)
Proportion tGD(y,w)-dots under diagonal-(perfect homology)	0.16
Proportion tGD(y,w)-dots under diagonal-(truncated)	0.82
Difference tGD(y,w)-dots under diagonal- (perfect homology vs. 'truncated')	-0.66
Randomizations	5000
p-value <	0.0048
Test	Randomization Test for a Difference in Means (two-sided)
Proportion tGD(y,w)-dots under diagonal-(perfect homology)	0.16
Proportion tGD(y,w)-dots under diagonal-(PAM-proximal)	0.12
Difference tGD(y,w)-dots under diagonal- (perfect homology vs. PAM-proximal)	0.04
Randomizations	5000
p-value =	0.9
Test	Randomization Test for a Difference in Means (two-sided)
Proportion tGD(y,w)-dots under diagonal-(perfect homology)	0.16
Proportion tGD(y,w)-dots under diagonal-(PAM-distal)	0.38
Difference tGD(y,w)-dots under diagonal- (perfect homology vs. PAM-distal)	-0.22
Randomizations	5000
p-value =	0.0052
